# Supplementary material for: Taxonomic and nomenclatural notes on Pedicularis (Orobanchaceae): I. One new species from northwest Yunnan, China
Source: PhytoKeys. 2019 Aug 29;130:205–15. doi: 10.3897/phytokeys.130.35258 (PMC6728396; doi:10.3897/phytokeys.130.35258)
Supplement: XML Treatment for Pedicularis multicaulis [file phytokeys.130.35258-treatment1.xml]

<!DOCTYPE tp:taxon-treatment
  PUBLIC "-//TaxonX//DTD Taxonomic Treatment Publishing DTD v0 20100105//EN" "tax-treatment-NSO.dtd">
<tp:taxon-treatment xmlns:tp="http://www.plazi.org/taxpub"><tp:treatment-meta><kwd-group><label>Taxon classification</label><kwd><named-content xmlns:xlink="http://www.w3.org/1999/xlink" content-type="kingdom">Plantae</named-content></kwd><kwd><named-content xmlns:xlink="http://www.w3.org/1999/xlink" content-type="order">Lamiales</named-content></kwd><kwd><named-content xmlns:xlink="http://www.w3.org/1999/xlink" content-type="family">Orobanchaceae</named-content></kwd></kwd-group><mixed-citation publication-type="journal"><person-group><name><surname>Li</surname><given-names>Xin</given-names></name><name><surname>Wang</surname><given-names>Hong</given-names></name><name><surname>Li</surname><given-names>De-Zhu</given-names></name><name><surname>Yu</surname><given-names>Wen-Bin</given-names></name></person-group><article-title>Taxonomic and nomenclatural notes on <italic><tp:taxon-name><tp:taxon-name-part taxon-name-part-type="genus" reg="Pedicularis">Pedicularis</tp:taxon-name-part></tp:taxon-name></italic> (<tp:taxon-name><tp:taxon-name-part taxon-name-part-type="family">Orobanchaceae</tp:taxon-name-part></tp:taxon-name>): I. One new species from northwest Yunnan, China</article-title><source>PhytoKeys</source><day>29</day><month>8</month><year>2019</year><volume>130</volume><fpage>205</fpage><lpage>215</lpage><pub-id pub-id-type="doi">10.3897/phytokeys.130.35258</pub-id></mixed-citation></tp:treatment-meta><tp:nomenclature><tp:taxon-name><object-id xmlns:xlink="http://www.w3.org/1999/xlink" content-type="arpha" xlink:type="simple">CB89FC88945E56BB8D4B74B70DE62BFE</object-id>
            <tp:taxon-name-part taxon-name-part-type="genus" reg="Pedicularis">Pedicularis</tp:taxon-name-part>
            <tp:taxon-name-part taxon-name-part-type="species" reg="multicaulis">multicaulis</tp:taxon-name-part>
            <object-id xmlns:xlink="http://www.w3.org/1999/xlink" content-type="ipni" xlink:type="simple">urn:lsid:ipni.org:names:77201400-1</object-id>
          </tp:taxon-name><tp:taxon-authority>W.B.Yu, H.Wang &amp; D.Z.Li</tp:taxon-authority><tp:taxon-status xmlns:xlink="http://www.w3.org/1999/xlink" xlink:type="simple">sp. nov.</tp:taxon-status><xref ref-type="fig" rid="F1">Figures 1</xref><xref ref-type="fig" rid="F2">, 2A–F</xref><xref ref-type="fig" rid="F3">and 3</xref></tp:nomenclature><tp:treatment-sec sec-type="Vernacular name" id="SECID0EYTAE"><title>Vernacular name.</title><p>Duo Jing Ma Xian Hao (多茎马先蒿) (Chinese).</p></tp:treatment-sec><tp:treatment-sec sec-type="material" id="SECID0E4TAE"><title>Type.</title><p>CHINA. Yunnan: Weixi, Lidiping, wet meadow, alt. 3180 m, <named-content xmlns:xlink="http://www.w3.org/1999/xlink" content-type="dwc:verbatimCoordinates" xlink:type="simple"><named-content content-type="geo-json" specific-use="{&#34;type&#34;:&#34;Point&#34;,&#34;coordinates&#34;:[99.413528,27.154461]}" id="NCID0EGUAE" xlink:type="simple">27°9'16.06"N, 99°24'48.70"E</named-content></named-content>, 30 Aug 2014, <italic>W.-B. Yu, X.-L. Yang &amp; H. Tang 2014096</italic> (holotype: HITBC! (accession no. 169315); isotypes: HITBC!, KUN!).</p><!--PageBreak --><!--PageBreak --></tp:treatment-sec><tp:treatment-sec sec-type="diagnosis" id="SECID0EPUAE"><title>Diagnosis.</title><p><italic><tp:taxon-name><tp:taxon-name-part taxon-name-part-type="genus" reg="Pedicularis">Pedicularis</tp:taxon-name-part> <tp:taxon-name-part taxon-name-part-type="species" reg="multicaulis">multicaulis</tp:taxon-name-part></tp:taxon-name></italic> W.B.Yu, H.Wang &amp; D.Z.Li is distinguished from <italic><tp:taxon-name><tp:taxon-name-part taxon-name-part-type="genus" reg="Pedicularis">P.</tp:taxon-name-part> <tp:taxon-name-part taxon-name-part-type="species" reg="macilenta">macilenta</tp:taxon-name-part></tp:taxon-name></italic> and <italic><tp:taxon-name><tp:taxon-name-part taxon-name-part-type="genus" reg="Pedicularis">P.</tp:taxon-name-part> <tp:taxon-name-part taxon-name-part-type="species" reg="taihaiensis">taihaiensis</tp:taxon-name-part></tp:taxon-name></italic> in having taller and more ascending stems, partially crawling stems with fibrous roots, shorter petiole and leaf blade of cauline leaves in middle and upper parts and smaller corollas with a shorter beak.</p></tp:treatment-sec><tp:treatment-sec sec-type="description" id="SECID0EWVAE"><title>Description.</title><p>Herbs perennial, 20–50 cm tall, glabrescent, drying slightly black; taproots slender, fusiform; stems caespitose, mostly (3) 5 to 9 (12) from a caudex, ascending or partially crawling (with fibrous roots) and branchlets (0) 1–3 (10), glabrescent or sparely pubescent along the lines. Basal leaves absent. Cauline leaves alternate; petiole up to 10 mm long or distal ones sessile or subsessile, glabrescent; leaf blade ovate-elliptic or oblong, 5–30 mm × 7–15 mm, glabrous on both surfaces, pinnatisect; segments 2 to 5 pairs, ovate to lanceolate-oblong, incised-pinnatifid or double dentate. Inflorescences racemose, up to 30 cm long; bracts leaflike, distal ones shorter than flowers. Pedicel 1.0–2.5 mm long. Calyx tube ca. 5 mm long, glabrescent, 1/3 cleft anteriorly; lobes 3, unequal, posterior one acicular, lateral pair larger, leaf-like and toothed. Corolla rose, 10–14 mm long; tube erect, ca. 8–10 mm long ; galea ±falcate, not crested, not twisted, with 1 distinct reflexed marginal tooth on one side; beak straight, ca. 3 mm, <!--PageBreak --><!--PageBreak -->slightly 2-cleft at apex, not ciliate; lower lip 5–6 mm × 6–8 mm, sparely ciliate, lobes 3 unequal; middle lobes apex slightly cucullate. Filaments 4 glabrous, equal length, ca.13 mm long, inserted in the middle of corolla. Ovary long ovoid, ca. 3 mm long; Capsule lanceolate-oblong, 10–15 mm × 4–5 mm. Seeds narrowly ovoid, ca. 1.0–1.2 mm.</p><fig id="F1" position="float" orientation="portrait"><object-id xmlns:xlink="http://www.w3.org/1999/xlink" content-type="doi" xlink:type="simple">10.3897/phytokeys.130.35258.figure1</object-id><object-id xmlns:xlink="http://www.w3.org/1999/xlink" content-type="arpha" xlink:type="simple">2A802AD0B08E51E0A7D2F5913323F8BE</object-id><label>Figure 1.</label><caption><p>Line drawing of <italic><tp:taxon-name><tp:taxon-name-part taxon-name-part-type="genus" reg="Pedicularis">Pedicularis</tp:taxon-name-part> <tp:taxon-name-part taxon-name-part-type="species" reg="multicaulis">multicaulis</tp:taxon-name-part></tp:taxon-name></italic> W.B.Yu, H.Wang &amp; D.Z.Li <bold>A</bold> habit <bold>B</bold> leaf <bold>C</bold> flower <bold>D</bold> open flower showing the anthers and style <bold>E</bold> fruit. Drawn by Zhen-Long Liang from the holotype (<bold>A–D</bold>) and an isotype (<bold>E</bold>), <italic>W.-B. Yu, X.-L. Yang &amp; H. Tang 2014096</italic> (KUN).</p></caption><graphic xmlns:xlink="http://www.w3.org/1999/xlink" xlink:href="phytokeys-130-205-g001.jpg" position="float" orientation="portrait" xlink:type="simple" id="oo_327939.jpg"><uri content-type="original_file" xlink:type="simple">https://binary.pensoft.net/fig/327939</uri></graphic></fig></tp:treatment-sec><tp:treatment-sec sec-type="etymology" id="SECID0EHXAE"><title>Etymology.</title><p>The specific epithet “<italic>multicaulis</italic>” refers to the new species having many ascending stems that are branched in the middle and upper parts.</p></tp:treatment-sec><tp:treatment-sec sec-type="phenology" id="SECID0EXXAE"><title>Phenology.</title><p>This new species was found in flowering from middle June (in a field trip in 2006) to August and in fruiting from July to September.</p></tp:treatment-sec><tp:treatment-sec sec-type="Pollen morphology" id="SECID0E3XAE"><title>Pollen morphology.</title><p>Pollen grains are radially symmetrical, isopolar, spheroidal and medium in size (polar length: 23.71–25.47 μm × equatorial diameter: 18.86–20.29 μm). Pollen apertures are bisyncolpate (Figures <xref ref-type="fig" rid="F2">2G and H</xref>) and the colpi are usually wide and sunken (Figure <xref ref-type="fig" rid="F2">2G</xref>); exine ornamentation is perforated tectum with microfoveolate ornamentation (Figure <xref ref-type="fig" rid="F2">2I</xref>).</p><fig id="F2" position="float" orientation="portrait"><object-id xmlns:xlink="http://www.w3.org/1999/xlink" content-type="doi" xlink:type="simple">10.3897/phytokeys.130.35258.figure2</object-id><object-id xmlns:xlink="http://www.w3.org/1999/xlink" content-type="arpha" xlink:type="simple">66DEADD9939E5F56A68C3D5BE1EDA0F2</object-id><label>Figure 2.</label><caption><p>Field photos and pollen of <italic><tp:taxon-name><tp:taxon-name-part taxon-name-part-type="genus" reg="Pedicularis">Pedicularis</tp:taxon-name-part> <tp:taxon-name-part taxon-name-part-type="species" reg="multicaulis">multicaulis</tp:taxon-name-part></tp:taxon-name></italic> W.B.Yu, H.Wang &amp; D.Z.Li <bold>A–C</bold> overview of habitat and plants <bold>D</bold> inflorescence <bold>E</bold> flowers <bold>F</bold> infructescence <bold>G</bold> equatorial view of pollen <bold>H</bold> polar view of pollen <bold>I</bold> exine ornamentation.</p></caption><graphic xmlns:xlink="http://www.w3.org/1999/xlink" xlink:href="phytokeys-130-205-g002.jpg" position="float" orientation="portrait" xlink:type="simple" id="oo_327940.jpg"><uri content-type="original_file" xlink:type="simple">https://binary.pensoft.net/fig/327940</uri></graphic></fig><fig id="F3" position="float" orientation="portrait"><object-id xmlns:xlink="http://www.w3.org/1999/xlink" content-type="doi" xlink:type="simple">10.3897/phytokeys.130.35258.figure3</object-id><object-id xmlns:xlink="http://www.w3.org/1999/xlink" content-type="arpha" xlink:type="simple">11D250289AC258C6AF39F52234E40FCA</object-id><label>Figure 3.</label><caption><p>The holotype of <italic><tp:taxon-name><tp:taxon-name-part taxon-name-part-type="genus" reg="Pedicularis">Pedicularis</tp:taxon-name-part> <tp:taxon-name-part taxon-name-part-type="species" reg="multicaulis">multicaulis</tp:taxon-name-part></tp:taxon-name></italic> W.B.Yu, H.Wang &amp; D.Z.Li (<italic>W.-B. Yu, X.-L. Yang &amp; H. Tang 2014096</italic>, HITBC, accession no. 169315).</p></caption><graphic xmlns:xlink="http://www.w3.org/1999/xlink" xlink:href="phytokeys-130-205-g003.jpg" position="float" orientation="portrait" xlink:type="simple" id="oo_327941.jpg"><uri content-type="original_file" xlink:type="simple">https://binary.pensoft.net/fig/327941</uri></graphic></fig></tp:treatment-sec><tp:treatment-sec sec-type="Phylogenetic analyses" id="SECID0EO1AE"><title>Phylogenetic analyses.</title><p>All analyses strongly supported <italic><tp:taxon-name><tp:taxon-name-part taxon-name-part-type="genus" reg="Pedicularis">P.</tp:taxon-name-part> <tp:taxon-name-part taxon-name-part-type="species" reg="taihaiensis">taihaiensis</tp:taxon-name-part></tp:taxon-name></italic> as sister to <italic><tp:taxon-name><tp:taxon-name-part taxon-name-part-type="genus" reg="Pedicularis">P.</tp:taxon-name-part> <tp:taxon-name-part taxon-name-part-type="species" reg="multicaulis">multicaulis</tp:taxon-name-part></tp:taxon-name></italic> (<abbrev xmlns:xlink="http://www.w3.org/1999/xlink" xlink:title="Maximum Likelihood" id="ABBRID0EK2AE" xlink:type="simple">ML</abbrev>/<abbrev xmlns:xlink="http://www.w3.org/1999/xlink" xlink:title="Maximum Parsimony" id="ABBRID0EO2AE" xlink:type="simple">MP</abbrev>/<abbrev xmlns:xlink="http://www.w3.org/1999/xlink" xlink:title="Bayesian Inference" id="ABBRID0ES2AE" xlink:type="simple">BI</abbrev> = 88/76/1.00, Figure <xref ref-type="fig" rid="F4">4</xref>) and the two samples of <italic><tp:taxon-name><tp:taxon-name-part taxon-name-part-type="genus" reg="Pedicularis">P.</tp:taxon-name-part> <tp:taxon-name-part taxon-name-part-type="species" reg="multicaulis">multicaulis</tp:taxon-name-part></tp:taxon-name></italic><!--PageBreak -->(<abbrev xmlns:xlink="http://www.w3.org/1999/xlink" xlink:title="Maximum Likelihood" id="ABBRID0EH3AE" xlink:type="simple">ML</abbrev>/<abbrev xmlns:xlink="http://www.w3.org/1999/xlink" xlink:title="Maximum Parsimony" id="ABBRID0EL3AE" xlink:type="simple">MP</abbrev>/<abbrev xmlns:xlink="http://www.w3.org/1999/xlink" xlink:title="Bayesian Inference" id="ABBRID0EP3AE" xlink:type="simple">BI</abbrev> = 100/100/1.00) and of <italic><tp:taxon-name><tp:taxon-name-part taxon-name-part-type="genus" reg="Pedicularis">P.</tp:taxon-name-part> <tp:taxon-name-part taxon-name-part-type="species" reg="taihaiensis">taihaiensis</tp:taxon-name-part></tp:taxon-name></italic> (<abbrev xmlns:xlink="http://www.w3.org/1999/xlink" xlink:title="Maximum Likelihood" id="ABBRID0E53AE" xlink:type="simple">ML</abbrev>/<abbrev xmlns:xlink="http://www.w3.org/1999/xlink" xlink:title="Maximum Parsimony" id="ABBRID0EC4AE" xlink:type="simple">MP</abbrev>/<abbrev xmlns:xlink="http://www.w3.org/1999/xlink" xlink:title="Bayesian Inference" id="ABBRID0EG4AE" xlink:type="simple">BI</abbrev> = 100/99/1.00) are monophyletic, respectively. Then, <italic><tp:taxon-name><tp:taxon-name-part taxon-name-part-type="genus" reg="Pedicularis">P.</tp:taxon-name-part> <tp:taxon-name-part taxon-name-part-type="species" reg="macilenta">macilenta</tp:taxon-name-part></tp:taxon-name></italic> is sister to <italic><tp:taxon-name><tp:taxon-name-part taxon-name-part-type="genus" reg="Pedicularis">P.</tp:taxon-name-part> <tp:taxon-name-part taxon-name-part-type="species" reg="taihaiensis">taihaiensis</tp:taxon-name-part></tp:taxon-name></italic> + <italic><tp:taxon-name><tp:taxon-name-part taxon-name-part-type="genus" reg="Pedicularis">P.</tp:taxon-name-part> <tp:taxon-name-part taxon-name-part-type="species" reg="multicaulis">multicaulis</tp:taxon-name-part></tp:taxon-name></italic> (<abbrev xmlns:xlink="http://www.w3.org/1999/xlink" xlink:title="Maximum Likelihood" id="ABBRID0EL5AE" xlink:type="simple">ML</abbrev>/<abbrev xmlns:xlink="http://www.w3.org/1999/xlink" xlink:title="Maximum Parsimony" id="ABBRID0EP5AE" xlink:type="simple">MP</abbrev>/<abbrev xmlns:xlink="http://www.w3.org/1999/xlink" xlink:title="Bayesian Inference" id="ABBRID0ET5AE" xlink:type="simple">BI</abbrev> = 100/100/1.00).</p><fig id="F4" position="float" orientation="portrait"><object-id xmlns:xlink="http://www.w3.org/1999/xlink" content-type="doi" xlink:type="simple">10.3897/phytokeys.130.35258.figure4</object-id><object-id xmlns:xlink="http://www.w3.org/1999/xlink" content-type="arpha" xlink:type="simple">56F1542E3E005A51ADE99E8D0FFAAE92</object-id><label>Figure 4.</label><caption><p>The major-rule consensus tree of Bayesian Inference analysis using the total data by concatenating four DNA regions (nrITS, <italic>matK</italic>, <italic>rbcL</italic> and <italic>trnL-F</italic>). Bootstrap values of Maximum Likelihood/Parsimony and posterior probability values of Bayesian Inference are presented above branches. The bottom scale bar represents the number of substitutions per site.</p></caption><graphic xmlns:xlink="http://www.w3.org/1999/xlink" xlink:href="phytokeys-130-205-g004.jpg" position="float" orientation="portrait" xlink:type="simple" id="oo_327942.jpg"><uri content-type="original_file" xlink:type="simple">https://binary.pensoft.net/fig/327942</uri></graphic></fig></tp:treatment-sec><tp:treatment-sec sec-type="distribution" id="SECID0EK6AE"><title>Distribution.</title><p><italic><tp:taxon-name><tp:taxon-name-part taxon-name-part-type="genus" reg="Pedicularis">Pedicularis</tp:taxon-name-part> <tp:taxon-name-part taxon-name-part-type="species" reg="multicaulis">multicaulis</tp:taxon-name-part></tp:taxon-name></italic> was only found in two populations in Weixi county, northwest Yunnan (Figure <xref ref-type="fig" rid="F5">5</xref>). It occurs in wet meadow or the margin of wetland between 2900 m and 3200 m a.s.l.</p><fig id="F5" position="float" orientation="portrait"><object-id xmlns:xlink="http://www.w3.org/1999/xlink" content-type="doi" xlink:type="simple">10.3897/phytokeys.130.35258.figure5</object-id><object-id xmlns:xlink="http://www.w3.org/1999/xlink" content-type="arpha" xlink:type="simple">96AE352D1B7A54BEB18057E793F3006D</object-id><label>Figure 5.</label><caption><p>Distribution map of <italic><tp:taxon-name><tp:taxon-name-part taxon-name-part-type="genus" reg="Pedicularis">Pedicularis</tp:taxon-name-part> <tp:taxon-name-part taxon-name-part-type="species" reg="multicaulis">multicaulis</tp:taxon-name-part></tp:taxon-name></italic> W.B.Yu, H.Wang &amp; D.Z.Li and related taxa.</p></caption><graphic xmlns:xlink="http://www.w3.org/1999/xlink" xlink:href="phytokeys-130-205-g005.jpg" position="float" orientation="portrait" xlink:type="simple" id="oo_327943.jpg"><uri content-type="original_file" xlink:type="simple">https://binary.pensoft.net/fig/327943</uri></graphic></fig></tp:treatment-sec><tp:treatment-sec sec-type="Conservation assessment" id="SECID0EYAAG"><title>Conservation assessment.</title><p>To date, we only collected this new species from two populations in Weixi county, northwest Yunnan. There are around 100 and 300 individuals in Pantiange and in Lidiping, respectively. It is restricted to wet meadow, which is likely to be threatened by grazing in these areas. According to IUCN Red List Criteria (<xref ref-type="bibr" rid="B3">IUCN 2012</xref>), <italic><tp:taxon-name><tp:taxon-name-part taxon-name-part-type="genus" reg="Pedicularis">P.</tp:taxon-name-part> <tp:taxon-name-part taxon-name-part-type="species" reg="multicaulis">multicaulis</tp:taxon-name-part></tp:taxon-name></italic> can be classified as Vulnerable (VU).</p></tp:treatment-sec><tp:treatment-sec sec-type="Additional examined specimens" id="SECID0ENBAG"><title>Additional examined specimens.</title><p><italic><tp:taxon-name><tp:taxon-name-part taxon-name-part-type="genus" reg="Pedicularis">Pedicularis</tp:taxon-name-part> <tp:taxon-name-part taxon-name-part-type="species" reg="multicaulis">multicaulis</tp:taxon-name-part></tp:taxon-name></italic> W.B.Yu, H.Wang &amp; D.Z.Li. CHINA. Yunnan: Weixi, Pantiange, wet grassland, alt. 2930 m, <named-content xmlns:xlink="http://www.w3.org/1999/xlink" content-type="dwc:verbatimCoordinates" xlink:type="simple"><named-content content-type="geo-json" specific-use="{&#34;type&#34;:&#34;Point&#34;,&#34;coordinates&#34;:[99.283139,27.344300]}" id="NCID0EBCAG" xlink:type="simple">27°20'39.48"N, 99°16'59.30"E</named-content></named-content>, 27 Aug 2014, <italic>W.-B.Yu, X.-L.Yang &amp; H.Tang 2014102</italic> (KUN!). <italic><tp:taxon-name><tp:taxon-name-part taxon-name-part-type="genus" reg="Pedicularis">Pedicularis</tp:taxon-name-part> <tp:taxon-name-part taxon-name-part-type="species" reg="macilenta">macilenta</tp:taxon-name-part></tp:taxon-name></italic> Franch. CHINA. Yunnan: Eryuan (Mountain Yentzehay), in humid localities on the slopes, 8 Aug 1888, <italic>Delavay 3698</italic> (types, P!, PH!, LA!); Yunnan: Zhaotong, Dashanbao, Dahaizi reservoir, alt. 3044 m, <named-content xmlns:xlink="http://www.w3.org/1999/xlink" content-type="dwc:verbatimCoordinates" xlink:type="simple"><named-content content-type="geo-json" specific-use="{&#34;type&#34;:&#34;Point&#34;,&#34;coordinates&#34;:[103.542778,27.758111]}" id="NCID0EYCAG" xlink:type="simple">27°44'89.2"N, 103°31'94"E</named-content></named-content>, 7 Aug 2008, <italic>H.Li et al. 8078</italic> (KUN!). <italic><tp:taxon-name><tp:taxon-name-part taxon-name-part-type="genus" reg="Pedicularis">Pedicularis</tp:taxon-name-part> <tp:taxon-name-part taxon-name-part-type="species" reg="taihaiensis">taihaiensis</tp:taxon-name-part></tp:taxon-name></italic> Bonati. CHINA. Yunnan: <!--PageBreak -->Huize, Dahai, Jul 1913, <italic>E.E. Maire 678</italic> (holotype: E [E00284020]!); ibid. 30 Jul 2010, <italic>W.-B.Yu et al. HW10369</italic> (KUN!); Yunnan: Luquan, Wumeng Mountains, alt. 3700 m, 2 Jul 1990, <italic>R.Z.Fan &amp; Z.W.Lyv 061</italic> (KUN!); Yunnan: Luquan, Jiaozi Mountain. 8 Jul 2008, <italic>C.L.Xiang et al. HP9544</italic> (KUN!).</p></tp:treatment-sec><ref-list><ref id="B3"><mixed-citation xmlns:xlink="http://www.w3.org/1999/xlink" xlink:type="simple"><institution xlink:type="simple">IUCN</institution> (<year>2012</year>) IUCN Red List categories and criteria, version 3.1 (2<sup>nd</sup> edn). IUCN, Gland and Cambridge.</mixed-citation></ref></ref-list></tp:taxon-treatment>
