# Supplementary material for: Taxonomic and nomenclatural notes on Pedicularis (Orobanchaceae): I. One new species from northwest Yunnan, China
Source: PhytoKeys. 2019 Aug 29;130:205–15. doi: 10.3897/phytokeys.130.35258 (PMC6728396; doi:10.3897/phytokeys.130.35258)
Supplement: Supplementary material 2 [file phytokeys-130-205-s002.nex]

#NEXUS

BEGIN DATA;
	DIMENSIONS  NTAX=16 NCHAR=2886;
	FORMAT DATATYPE = DNA GAP = - MISSING = ?;
	MATRIX
	PE_amplituba_LIDZ1519          TGTCGAATTCCTGCAAAAGCAGACCGCGAACACGTTAAACCATATTGGGACCGCGGGTCTTGGGGGAGACTCTTTGCCCGCGCCCACCTCCCGCACAGCGCGCGCCTTG-GCGGGCGTGGTGCGGGCTAACGAACCCCGGCGCGGCATGCGCCAAGGAAAACTCACAGAAGCGTTGGCCTCCCATCGCCCCGTTCGCGGTGTGCGGTGGGTGATCTGGCGCGTCTCTAATGTCATAACGACTCTCGGCAACGGATATCTCGGCTCTCGCATCGATGAAGAACGTAGCGAAATGCGATACTTGGTGTGAATTGCAGAATCCCGTGAACCATCGAGTCTTTGAACGCAAGTTGCGCCCGAAGCCATTCGGCCGAGGGCACGTCTGCCTGGGCGTCACGCATCGCGTCGCCTCTCCCACCCACTCCCCACCGGGCGTTCGGGTGTTGGGGGCGGAAATTGGCCCCCCGTGCGCTCAGGCGCGCGGCCGGCCTAAATGTGAACCCGTGGCGACTCGCGTCACGACCAGTGGTGGTTGAACACTCAACTCTCGTGCTGTCGTGTCGTTTTGAGTGGTCTGTCGGGCTTCGT---AGACCCAACGGCGCGATCTGATCGCGCCTTTGAGAAAAATTTCTGCATATACACCCAAATCGGTCAATAATACTCGAATCCGATAAATCAGCCCGGACCGGCTTACTAATGGGATGCCCTAATACGTTACAAAATTTCGCTTTAGCCAATGACGCAATCAGAGGAATAATTGGAATAAAGGTATTGACTTTCTTAATAGCATTATTGATTAGAAATGAATTTTCTAACATTTGACTCCGTACCACTGAAGGGTTCATTCCCAGGTTTGAAAGATAGCCTAAAAATTCAAAAGAATGATTGGATGATTGGTTTATATAAATCTTTCTTGGATAAAACCACAGCGAAAAATGCCATTGCCAAAAAATGATAAGGTAATATTTCCATTTATTCATGAAAAGAGGTGTCCCTTTTGAAGCCAGAATGGCTTTTCTTTGATACCTAATATAATGGATACAAGGTTCCTTGACCAACCATAGGTTCGCCCGAAAATCCTTAACTTTTACAAAGATATTCACAAGACGTTCTATTTTTCCATAGAAATAGATTCTTTCAAGAAAAACCCAAAAGGGTGTTGATCGTAAATGAGAGGATCGGTTACGTAGAAAGATGAAAACTGATTCGTATTCACATACATGAGAATTATATACGAATAAGAATAATCTTT------GATTTCTTTTTGAAAAAGAGGAACAGGCTTTCTTTGGAGTAATAAGACTACTCGAATTCAGAGTACAAATTGACTTATTATACTCCTGAATACGAAACCAAAGATACTGATATCTTAGCAGCATTCCGAGTAACTCCTCAACCTGGAGTTCCGCCTGAAGAAGCAGGGGCGGCAGTAGCTGCCGAATCTTCTACTGGTACATGGACAACTGTGTGGACCGATGGACTTACCAGCCTTGATCGTTACAAAGGACGATGCTACCACATAGAGCCCGTTCCTGGAGAAACAGATCAATATATCTGTTATGTAGCTTACCCGTTAGACCTTTTTGAAGAAGGTTCTGTTACGAATATGTTTACTTCCATTGTAGGAAATGTATTTGGATTCAAAGCCTTGCGTGCTCTACGTCTGGAAGATCTGCGAATTCCTCCTGCTTATATTAAAACTTTCCAAGGCCCGCCGCACGGGATCCAAGTTGAAAGAGATAAATTGAACAAGTACGGTCGTCCCCTGTTGGGATGTACTATTAAACCTAAATTGGGGTTATCTGCTAAAAACTACGGTAGGGCAGTTTATGAATGTCTTCGCGGTGGACTTGATTTTACCAAAGATGATGAGAACGTGAACTCCCAACCATTTATGCGTTGGAGAGATCGTTTCTTATTTTGTGCCGAAGCAATTTATACTAAGTGATAACTTTCAAATTCAGAGAAACCCTGGAATTAAGAAAAGGGGGCAATCCTGAGCCAAATCTTCTTTTTTTTTTTGTTTTTGAAAACAAAGGTTC---------AAAAAAGGATAGGTGCAGAGACTCGATGGAAGCTGTTCTAACAAATGGAGTTGATTACGCTGATA-GAGGAATGAAACTTCAGAAAAGATGAAGGATAAACGTATCTATTGAATACTAT-----------ATAAAATGATTGATTAATCATGGCCCAAATATGTATCTGTATTTTTGAATACAGA-AAAGTGGAAAAATGTGTGTGAATTGATTCCAT----------------------------ATTGAAGAAAGAATATTAATTCATCAAATCATTCACTCCATAGT-CCGATAGATC-TTTTTAAAAAGATCTGATTAATCGGACGAGAATAAAGATAGAGTCCCATTCTACATGTCAATACCGGCAATAATAAAATTTTTAGTAAAAGGAAAATCCGTCGACTTTTAAAATCGTGAGGGTTCAAGTCCCTCTATCCCCCCCCC-AAAAAAAAGCCTTATTTGACTCCCAAAATA-TTTAT-CCCATTCCCCTTTTTCGTTATTCG-TTAGTAGTTCAAAATTCCTTA-TTTTGATTCTTTTTTT-GACAAATGTATTGCGGCATAAATGCCCTTCTCTTATCAC-----ATGTGATATAGAATACACATCCAAATTAAGCAAGGAATTCCTATTTGAATGATTCACAATCAATAACATTACTCATACTGAAACTTCGAAAGCCGTCTTTTTGAAGATACAAGAAATTACAGGACTTAGAGAAAACTTTGTAACCCCCC-----CTGGCCTTTTAATTGACATAGACCCCAGTTATCTAATAAAATGAGCGTAGGATGCTACAATT-GGGAATGGTCGGGATAGCTC
	PE_axillaris_YWB2014097        TGTC-GAATCCTGCAAAAGCAGACCGCGAACACGTTAAACCATATTGGGTCCGCGGGTCTCGGGGAA-ACCCTTTGCCCGCGCCCACCTCTCGCACAACGTGCGCYTAG-GCGCGCGTGGTGCGGGCTAACGAACCCCGGCGCGGCATGCGCCAAGGAAAACTCACAGAAGCGTTGGCCTCCTGTCGCCCCGTTCGCGGAGTGCGGTGGGGGAACTGACGTCTCTCCAATGTCATAACGACTCTCGGCAACGGATATCTCGGCTCTCGCATCGATGAAGAACGTAGCGAAATGCGATACTTGGTGTGAATTGCAGAATCCCGTGAACCATCGAGTCTTTGAACGCAAGTTGCGCCCGAAGCCATTCGGCCGAGGGCACGTCTGCCTGGGCGTCACGCATCGCGTCGCCTCTCCCACCCACTCCCCACGGGGCGATTGGGTGTTGGGGGCGGAAATTGGCCCCCCGTGCGCTCAGACGTGCGGCCGGCCCAAATGTGAACCCGTGGCGACTCGCGTCACGACCAGTGGTGGTTGAACACTCAACTCTCGTGCTGTCGTGCCGTTTTGAGTTGGCCTTCGGACTTCGTCGCAGACCCAACGGCGCGATCCTATCGTGCCTTTGAGAAAAATTTCTGCATATACACCCAAATCGGTCAATAATACTCGAATCCGATAAATCAGCCCGGACCGGCTTACTAATGGGATGCCCTAATACGTTACAAAATTTCGCTTTAGCGAATGACGCAATCAGAGGAATAATTGGAATAAAGGTATTAACTTTCTTAATAGCATTATTGATTAGAAATGAATTTTCTAAAATTTGACTCCGTACCACTGAAGGGTTCATTCCCAGGTTTGAAAGATAGCCCGAAAATTCAAAGGAATGATTGGATGATTGGTTTATATAAATCTTTCTTGGAAAAAACCACAGCGAAAAATGCCATCGCCAAAAAGTGATAAGGTAATATTTCCATTTATTCATGAAAAGAGGTGTCCCTTTTGAAGCCAGAATAGCTTTTCTTTGATACCTAATATAATGGATGCAAGGTTCCTTGACCAACCGTAGGTTCGCCCGAAAATCCTTAACTTTTACAAAAACATTCACAAGACGTTCTATTTTTCCATAGAAATAGATTCTTTCAAGAAAAACCCAAAAAGGTGTTGATCGTAAATGAGAAGATTGGTTACGTAGAAAGACGAAAACCGATTCGTATTCACATACATGAGAATTATATAAGAATAAGAATAATCTTT------GATTTCTTTTTGAAAAAGAGGAACTGGCTTTCTTTGGAGTAATAAGACTACCCCAATTCAGAGTACAAATTGACTTATTATACTCCTGAATACGAAACCAAAGATACTGATATCTTAGCAGCATTCCGAGTAACTCCTCAACCTGGAGTTCCGCCTGAAGAAGCAGGGGCTGCAGTAGCTGCCGAATCTTCTACTGGTACATGGACAACTGTGTGGACCGATGGACTTACCAGCCTTGATCGTTACAAAGGACGATGCTACCACATCGAGCCCGTTCCGGGAGAAACAGATCAATATATCTGTTATGTAGCTTACCCTTTAGACCTTTTTGAAGAAGGTTCTGTTACGAACATGTTTACTTCCATTGTAGGAAATGTATTTGGATTCAAAGCCTTGCGTGCTCTACGTCTGGAAGATCTGCGAATTCCTCCTGCTTATATTAAAACTTTCCAAGGCCCGCCGCACGGGATCCAAGTTGAAAGAGATAAATTGAACAAGTACGGTCGTCCCCTGTTGGGATGTACTATTAAACCTAAATTGGGGTTATCTGCTAAAAACTACGGTAGAGCAGTTTATGAATGTCTTCGCGGTGGACTTGATTTTACCAAAGATGATGAGAACGTGAACTCCCAGCCATTTATGCGTTGGAGAGATCGTTTCTTATTTTGTGCCGAAGCAATTTATACTAAGTGATAACTTTCAAATTCAGAGAAACCCTGGAATTAAGAAAAAGGGGCAATCCTGAGCCAAATCTTC----TTTT----TTTTTCAAAACAAAGGTTCAGAAAACGAAAAAAAGGATAGGTGCAGAGACTCGATGAAAGCTGTTCTAACAAATGGAGTTGATTACGCTGATA-GAGGAATGAAACTTCAGAAAAGATGAAGGATAAACGTATCTATTGAATACTAT-----------ATCAAATGATTGATTAATCATGGCCCAAATATGTATCTGTATTTTTGAATACAGA-AAAGTGGAAGAATTTGTGTGAATTGATTCCAT----------------------------ATTGAAGAAAGAATATTAATTCATCAAATCATTCACTCCATAGT-CCGATAGATC-TTTTTAAAAAGATCTGATTAATCGGACGAGAATAAAGAGAGAGTCCCATTCTACATGTCAATACCGGCAATAATGAAATTTTTAGTAAAAGGAAAATCCGTCGACTTTTAAAATCGTGAGGGTTCAAGTCCCTCTATCCCCCCCC----AAAAAAGCCTTATTTGACTCCCAAAATA-TTTAT-CCTATTCCCCTTTTTCGTTATTCG-TTAGCAGTTCAAAATTCCTTA-TTTTGATTCTTT-------------------------------------------------------------------------------------------------------------------------------------------------------------------------------------------------------------------------------GACCCCAGTTATCTAATAAAATGAGCATAGGATGCTACAATT-GGGAATGGTCGGGATAGCTC
	PE_cephalantha_JW08727         TGTCGAATTCCTGCAAAAGCAGACCGCGAACACGTTAAACTATATTGGAACCGCGGGTCTTGGTGGAGACCCTTTGCCCGCGCCCAACTCTCGCACAGTGCGCGCCTTT-TCTGGCGTGGTGCGGGCTAACGAACCCCGGCGCGGCATGTGCCAAGGAAAACTCACAGAAGCGTCAGCATCCCATTGCCCCGTTTGCGGTGTGTTATGGGTGACCTGGCGTCTCTCTAATGTCATAACGACTCTCGGCAACGGATATCTCGGCTCTCGCATCGATGAAGAACGTAGCGAAATGCGATACTTGGTGTGAATTGCAGAATCCCGTGAACCATCGAGTCTTTGAACGCAAGTTGCGCCCGAAGCCATTCGGCCGAGGGCACGTCTGCCTGGGCGTCACGCATCGCGTCGCCTCTCCCACCCAGTCCCCACCGGGTGATCGGGTTTTGGGGGCGGAAATTGGCCTCCCGTGCTCTCAGTTGCGCGGCCGGCCTAAATGTGAACCCGTGGCGACTCGCGTCACGACCAGTGGTGGTTGAACACTCAACTCTCTTGCTGTCGTGCCGTTTTAAGTGGTTCGTCGGGCTTCGT---AGACCCAACAGTGCGATTCGATCGCGCCTTTGAGAAAAATTTCTGCATATACACCCAAATCGGTCAATAATACTCGAATCCGATAAATCAGCCCGGACCGGCTTACTAATGGGATGCCCTAATACGTTACAAAATTTCGCTTTAGCCAATGACGCAATCAGAGGAATAGTTGGAATAAAGGTATTGACTTTCTTAATAGCATTATTGATTAGAAATGAATTTTCTAACATTTGACTCCGTACCACTGAAGGGTTCATTCCCAGGTTTGAAAGATATCCTAAAAATTCAAAAGAATGATTGGATGATTGGTTTATATAAATCTTTCTTGGATAAAACCACAGCGAAAAATGCCATTGCCAAAAAGTGATAAGGTAATATTTCCATTTATTCATGAAAAGAGGTGTCCCTTTTGAAGCCAGAATGGCTTTTCTTTGATACCTAATATAATGGATACAAGGTTCCTTGACCAACCATAGGTTCGCCCGAAAATCCTTAACTTTTACAAAGACATTCACAAGACGTTCTATTTTTCCATAGAAATAGATTCTTTCAAGAAAAACCCCAAAGGGTGTTGATCGTAAATGAGAGGATCGGTTACGTAGAAAGACGAAAACGGATTCGTATTCACATACATGAGAATTATATACGAATAAGAATAATCTTT------GATTTCTTTTTGAAAAAGAGGAACTGGCTTTCTTTGGAGTAATAAGATTACTCCAATTCAGAGTACAAATTGACTTATTATACTCCTGAATACGAAACCAAAGATACTGATATCTTAGCAGCATTCCGAGTAACTCCTCAACCTGGAGTTCCGCCTGAAGAAGCAGGGGCGGCAGTAGCTGCCGAATCTTCTACTGGTACATGGACAACTGTGTGGACCGACGGACTTACCAGCCTTGATCGTTACAAAGGACGATGCTACCACATAGAGCCCGTTCCTGGAGAAACAGATCAATATATCTGTTATGTAGCTTACCCGTTAGACCTTTTTGAAGAAGGTTCTGTTACGAATATGTTTACTTCCATTGTAGGAAATGTATTTGGATTCAAAGCCTTGCGTGCTCTACGTCTGGAAGATCTGCGAATTCCTCCTGCTTATATTAAAACTTTCCAAGGCCCGCCGCACGGGATCCAAGTTGAAAGAGATAAATTGAACAAGTATGGTCGTCCCCTGTTGGGATGTACTATTAAACCTAAATTGGGGTTATCTGCTAAAAACTACGGTAGGGCTGTTTATGAATGTCTTCGCGGTGGACTTGATTTTACCAAAGATGATGAGAACGTGAACTCCCAACCATTTATGCGTTGGAGAGATCGTTTCTTATTTTGTGCCGAAGCAATTTATACTAAGTGATAACTTTCAAATTCAGAGAAACCCTGGAATTAAGAAAAGGGGGCAATCCTGAGCCAAATCTTC---TTTTTTTGTTTTTTGAAAACAAAGGTTC---------AAAAAAAGATAGGTGCAGAGACTCGATGGAAGCTGTTCTAACAAATGGAGTTGATTACGCTGATA-GAGGAATGAAACTTCAGAAAAGATGAAGGATAAACGTATCTATTGAATACTAT-----------ATAAAATGATTGATTAATCATGGCCCAAATATGTATCTGTATTTTTGAATACAGA-AAAGTGGAAAAATGTGTGTGAATTGATTCCAT----------------------------ATTGAAGAAAGAATATTAATTCATCAAATCATTCACTCCATAGT-CCGATAGACC-TTTTTAAAAAGATCTGATTAATCGGACGAGAATAAAGATAGAGTCCCATTCTACATGTCAATACCGGCAATAATGAAATTTTTAGTAAAAGGAAAATCCGTCGACTTTTAAAATCGTGAGGGTTCAAGTCCCTCTATCCCCCCCTC--CAAAAAAGCCTTATTTGACTTCCCAAATA-TTTAT-CCCATTCCCCTTTTTCGTTATTCG-TTAGTAGTTCAAAATTCCTTATTTTTGATTCTTTTTTT-GACAAATGTATTGCGGCATAAATACCCTTCTCTTATCAC-----ATGTGATATAGAATACACATCCAAATTAAGCAAGGAATTCCTATTTGAATGATTCACAATCAATAACATTACTCATACTGAAACTTCGAAAGCCGTCTTTTTGAAGATACAAGAAATTACAGGACTTAGAGAAAACTTTGTAACCCCCC-----CTGGCCTTTTAATTGACATAGACCCCAGTTATCTAATAAAATGAGCGTAGGATGCTACAATT-GGGAATGGTCGGGATAGCTC
	PE_cephalantha_aff_YWB2014063  TGTC-GAATCCTGCAAAAGCAGACCGCGAACACGTTAAACTATATTGGAACCGCGGGTCTTGGTGGAGACCCTTTGCCCGCGCCCAACTCTCGCACAGTGCGCGCCTTT-TCTGGCGTGGTGCGGGCTAACGAACCCCGGCGCGGCATGTGCCAAGGAAAACTCACAGAAGCGTCAGCATCCCATTGCCCCGTTTGCGGTGTGTTGTGGGTGACCTGGCGTCTCTCTAATGTCATAACGACTCTCGGCAACGGATATCTCGGCTCTCGCATCGATGAAGAACGTAGCGAAATGCGATACTTGGTGTGAATTGCAGAATCCCGTGAACCATCGAGTTTTTGAACGCAAGTTGCGCCCGAAGCCATTCGGCCGAGGGCACGTCTGCCTGGGCGTCACGCATCGCGTCGCCTCTCCCACCCAGTCCCCACCGGGTGATCGGGTGTTGGGGGTGGAAATTGGCCTCCCGTGCTCTCAGTTGCGCGGCCGGCCTAAATGTGAACCCGTGGCGACTCGCGTCACGACCAGTGGTGGTTGAACACTCAACTCTCTTGCTGTCGTGCCGTTTTAAGTGGTTCGTCGGGCTTCGT---AGACCCAACAGTGCGATTCGATCGTGCCTTTGAGAAAAATTTCTGCATATACACCCAAATCGGTCAATAATACTCGAATCCGATAAATCAGCCCGGACCGGCTTACTAATGGGATGCCCTAATACGTTACAAAATTTCGCTTTAGCCAATGACGCAATCAGAGGAATAGTTGGAATAAAGGTATTGACTTTCTTAATAGCATTATTGATTAGAAATGAATTTTCTAACATTTGACTCCGTACCACTGAAGGGTTCATTCCCAGGTTTGAAAGATATCCTAAAAATTCAAAAGAATGATTGGATGATTGGTTTATATAAATCTTTCTTGGATAAAACCACAGCGAAAAATGCCATTGCCAAAAAGTGATAAGGTAATATTTCCATTTATTCATGAAAAGAGGTGTCCCTTTTGAAGCCAGAATGGCTTTTCTTTGATACCTAATATAATGGATACAAGGTTCCTTGACCAACCATAGGTTCGCCCGAAAATCCTTAACTTTTACAAAGACATTCACAAGACGTTCTATTTTTCCATAGAAATAGATTCTTTCAAGAAAAACCCCAAAGGGTGTTGATCGTAAATGAGAGGATCGGTTACGTAGAAAGACGAAAACGGATTCGTATTCACATACATGAGAATTATATACGAATAAGAATAATCTTT------GATTTCTTTTTGAAAAAGAGGAACTGGCTTTCTTTGGAGTAATAAGATTACTCCAATTCAGAGTACAAATTGACTTATTATACTCCTGAATACGAAACCAAAGATACTGATATCTTAGCAGCATTCCGAGTAACTCCTCAACCTGGAGTTCCGCCTGAAGAAGCAGGGGCGGCAGTAGCTGCCGAATCTTCTACTGGTACATGGACAACTGTGTGGACCGACGGACTTACCAGCCTTGATCGTTACAAAGGACGATGCTACCACATAGAGCCCGTTCCTGGAGAAACAGATCAATATATCTGTTATGTAGCTTACCCGTTAGACCTTTTTGAAGAAGGTTCTGTTACGAATATGTTTACTTCCATTGTAGGAAATGTATTTGGATTCAAAGCCTTGCGTGCTCTACGTCTGGAAGATCTGCGAATTCCTCCTGCTTATATTAAAACTTTCCAAGGCCCGCCGCACGGGATCCAAGTTGAAAGAGATAAATTGAACAAGTATGGTCGTCCCCTGTTGGGATGTACTATTAAACCTAAATTGGGGTTATCTGCTAAAAACTACGGTAGGGCAGTTTATGAATGTCTTCGCGGTGGACTTGATTTTACCAAAGATGATGAGAACGTGAACTCCCAACCATTTATGCGTTGGAGAGATCGTTTCTTATTTTGTGCCGAAGCAATTTATACTAAGTGATAACTTTCAAATTCAGAGAAACCCTGGAATTAAGAAAAGGGGGCAATCCTGAGCCAAATCTTC---TTTTTTTTGTTTTTGAAAACAAAGGTTC---------AAAAAAGGATAGGTGCAGAGACTCGATGGAAGCTGTTCTAACAAATGGAGTTGATTACGCTGATA-GAGGAATGAAACTTCAGAAAAGATGAAGGATAAACGTATCTATTGAATACTAT-----------ATAAAATGATTGATTAATCATGGCCCAAATATGTATCTGTATTTTTGAATACAGA-AAAGTGGAAAAATGTGTGTGAATTGATTCCAT----------------------------ATTGAAGAAAGAATATTAATTCATCAAATCATTCACTCCATAGT-CCGATAGACC-TTTTTAAAAAGATCTGATTAATCGGACGAGAATAAAGATAGAGTCCCATTCTACATGTCAATACCGGCAATAATGAAATTTTTAGTAAAAGGAAAATCCGTCGACTTTTAAAATCGTGAGGGTTCAAGTCCCTCTATCCCCCCTC---CAAAAAAGCCTTATTTGACTTCCAAAATA-TTTAT-CCCATTCCCCTTTTTCGTTATTCG-TTAGTAGTTCAAAATTCCTTA-TTTTGATTCTTTTTTT-GACAAATGTATTGCGGCATAAATACCCTTCTCTTATCAC-----ATGTGATATAGAATACACATCCAAATTAAGCAAGGAATTCCTATTTGAATGATTCACAATCAATAACATTACTCATACTGAAACTTCGAAAGCCGTCTTTTTGAAGATACAAGAAATTACAGGACTTAGAGAAAACTTTGTAACCCCCC-----CTGGCCTTTTAATTGACATAGACCCCAGTTATCTAATAAAATGAGCGTAGGATGCTACAATT-GGGAATGGTCGGGATAGCTC
	PE_dissectifolia_HW10133       TGTCGAATTCCTGCAAAAGCAGACCGCGAACACGTTAAACCATATTGGGATCGCGGGTCTTGGGGGAGACTCTTTGCCCGCGCCCACCTCTCGCACTGCGCGCGCCTTG-GCGGGCGTGGTGCGGGCTAACGAACCCCGGCGCGGCATGCGCCAAGGAAAACTCACAGAAGCGTCGGCCTCCCTTCGCCCCGTTCGCGGTGTGCGGTGGGTGACTTGGCGTCTCTCTAATGTCATAACGACTCTCGGCAACGGATATCTCGGCTCTCGCATCGATGAAGAACGTAGCGAAATGCGATACTTGGTGTGAATTGCAGAATCCCGTGAACCATCGAGTCTTTGAACGCAAGTTGCGCCCGAAGCCATTCGGCCGAGGGCACGTCTGCCTGGGCGTCACGCATCGCGTCGCCTCTCCCATCCGATCCCCCACGGGCGATCGGGTGTTGGGG-CGGAAATTGGCCCCCCGTGAGGTCACACTCGCGGCCGGCCTAAATATGAACCCGTGGCGACTCGCGTCACGACCAGTGGTGGTTGAACACTCAACTCTCTTGCTGTTGTGCCGTTTTGAGTGGCCCGTCGGTTTTCGT---AGACCCTATGGCGCGATACGATCGCGCCTTTGAGAAAAATTTCTGCATATACACCCAAACCGGTCAATAATACTCGAATCCGATAAATCAGCCCGGACCGGCTTACTAATGGGATGCCCTAATACGTTACAAAATTTCGCCTTAGCCAATGACGCAATCAGAGGAATAATTGGAATAAAGGTAGTGACTTTCTTAATAGCATTATTGATTAGAAATGAATTTTCTAACATTTGACTCCGTACCACTGAAGGGTTCATTCCCAGGTTTGAAAGATAGCCTAAAAATTCAAAAGAATGATTGGATGATTGGTTTATATAAATCTTTCTTGGATAAAACCACAGCGAAAAATGCCATTGCCAAAAAGTGATAAGGTAATATTTCCATTTATTCATGAAAAGAGGTGTCCCTTTTGAAGCCAGAATGGCTTTTCTTTGATACCTAATATAATGGAGACAAGATTCCTTGACCAACCATAGGTTCGCCCGAAAATCCTTAACTTTTACAAAGACATTCACAAGACGTTCTATTTTTCCATAGAAATAGATTCTTTCAAGAAAAACCCCAAAGGGTGTTGATCGTAAATGAGAAGATCGGTTACGTAGAAAGACGAAAACTGATTCGTATTCACATACATGAGAATTATATACGAATAAGAATAATCTTT------GATTTCTTTTTGAAAAAGAGGCACTGGCTTTCTTTGGAGTAATAAGACTACTCCAATTCAGAGTACAAATTGACTTATTATACTCCTGAATACGAAACCAAAGATACTGATATCTTAGCAGCATTCCGAGTAACTCCTCAACCTGGAGTTCCGCCTGAAGAAGCAGGCGCGGCAGTAGCTGCCGAATCTTCTACTGGTACATGGACAACTGTGTGGACCGATGGACTTACCAGCCTTGATCGTTACAAAGGACGATGCTACCACATAGAGCCCGTTCCTGGAGAAACAGATCAATATATCTGTTATGTAGCTTACCCGTTAGACCTTTTTGAAGAAGGTTCTGTTACGAATATGTTTACTTCCATTGTAGGAAATGTATTTGGATTCAAAGCCTTGCGTGCTCTACGTCTGGAAGATCTGCGAATTCCTCCTGCTTATATTAAAACTTTCCAAGGCCCGCCGCACGGGATCCAAGTTGAAAGAGATAAATTGAACAAGTACGGTCGTCCCCTGTTGGGATGTACTATTAAACCTAAATTGGGGTTATCTGCTAAAAACTACGGTAGGGCAGTTTATGAATGTCTTCGCGGTGGACTTGATTTTACCAAAGATGATGAGAACGTGAACTCCCAACCATTTATGCGTTGGAGAGATCGTTTCTTATTTTGTGCCGAAGCAATTTATACTAAGTGATAACTTTCAAATTCAGAGAAACCCTGGAATTAAGAAAAGGGGGCAATCCTGAGCCAAATCTTC----TTTTTTTTTTTTCAAAAACAAAGGTTC---------AAAAAAGGATAGGTGCAGAGACTCGATGGAAGCTGTTCTAACAAATGGAGTTGATTACGCTGATA-GAGGAATGAAACTTCAGAAAAGATGAAGGATAAACGTATCTATTGAATACTAT-----------ATAAAATGATTGATTAATCATGGCCGAAATATGTATCTGTATTTTTGAATACAGA-AAAGTGGAAAAATGTGTGTGAATTGATTCCATATTGAAGAAAGAATATTAATTCATCAAAATTGAAGAAAGAATATTAATTCATCAAATCATTCACTCCATAGT-CCGATAGATC-TTTTAAAAAAGATCTGATTAATCGGACGAGAATAAAGATAGAGTCCCATTCTACATGTCAATACCGGCAATAATGAAATTTTTAGTAAAAGGAAAATCCGTCGACTTTAAAAATCGTGAGGGTTCAAGTCCCTCTATCCCCCCCC---AAAAAAAGCCTTATTTGACTCCCAAAATA-TTTAT-CCCATTCCCCTTTTTCGTTATTCG-TTAGTAGTTCAAAATTCCTTA-TTTTGATTCTTTTTTT-GACAAATGTATTGCGGCATAAATGCCCTTCTCTTATCAC-----ATGTGATATAGAATACACATCCAAATTAAGCAAGGAATTCCTATTTGAATGATTCACAATCAATAACATTACTCATACTGAAACTTCGAAAGCCATCTTTTTGAAGATACAAGAAATTACAGGACTTAGAGAAAACTTTGTAA-CCCCC-----CTGGCCTTTTAATTGACATAGACCCCAGTTATCTAATAAAATGAGCGTAGGATGCTACAATT-GGGAATGGTCGGGATAGCTC
	PE_fengii_HW10102              TGTCGAATTCCTGCAAAAGCAGACCGCGAACACGTTAAACTATATTGGAACCGCGGGTCTTGGTGGAGACCCTTTGCCCGCGCCCAACTCTCGCACAGTGCGCGCCTTT-TCTGGCGTGGTGCGGGCTAACGAACCCCGGCGCGGCATGTGCCAAGGAAAACTCACAGAAGCGTCAGCATCCCATTGCCCCGTTTGCGGTGTGTTATGGGTGACCTGGCGTCTCTCTAATGTCATAACGACTCTCGGCAACGGATATCTCGGCTCTCGCATCGATGAAGAACGTAGCGAAATGCGATACTTGGTGTGAATTGCAGAATCCCGTGAACCATCGAGTCTTTGAACGCAAGTTGCGCCCGAAGCCATTCGGCCGAGGGCACGTCTGCCTGGGCGTCACGCATCGCGTCGCCTCTCCCACCCAGTCCCCACCGGGTGATCGGGTGTTGGGGGCGGAAATTGGCCTCCCGTGCTCTCAGTTGCGCGGCCGGCCTAAATGTGAACCCGTGGCGACTCGCGTCACGACCAGTGGTGGTTGAACACTCAACTCTCTTGCTGTCGTGCCGTTTTAAGTGGTTCGTCGGGCTTCGT---AGACCCAACAGTGCGATTTGATCGCGCCTTTGAGAAAAATTTCTGCATATACACCCAAATCGGTCAATAATACTCGAATCCGATAAATCAGCCCGGACCGGCTTACTAATGGGATGCCCTAATACGTTACAAAATTTCGCTTTAGCCAATGACGCAATCAGAGGAATAGTTGGAATAAAGGTATTGACTTTCTTAATAGCATTATTGATTAGAAATGAATTTTCTAACATTTGACTCCGTACCACTGAAGGGTTCATTCCCAGGTTTGAAAGATATCCTAAAAATTCAAAAGAATGATTGGATGATTGGTTTATATAAATCTTTCTTGGATAAAACCACAGCGAAAAATGCCATTGCCAAAAAGTGATAAGGTAATATTTCCATTTATTCATGAAAAGAGGTGTCCCTTTTGAAGCCAGAATGGCTTTTCTTTGATACCTAATATAATGGATACAAGGTTCCTTGACCAACCATAGGTTCGCCCGAAAATCCTTAACTTTTACAAAGACATTCACAAGACGTTCTATTTTTCCATAGAAATAGATTCTTTCAAGAAAAACCCCAAAGGGTGTTGATCGTAAATGAGAGGATCGGTTACGTAGAAAGACGAAAACGGATTCGTATTCACATACATGAGAATTATATACGAATAAGAATAATCTTT------GATTTCTTTTTGAAAAAGAGGAACTGGCTTTCTTTGGAGTAATAAGATTACTCCAATTCAGAGTACAAATTGACTTATTATACTCCTGAATACGAAACCAAAGATACTGATATCTTAGCAGCATTCCGAGTAACTCCTCAACCTGGAGTTCCGCCTGAAGAAGCAGGGGCGGCAGTAGCTGCCGAATCTTCTACTGGTACATGGACAACTGTGTGGACCGACGGACTTACCAGCCTTGATCGTTACAAAGGACGATGCTACCACATAGAGCCCGTTCCTGGAGAAACAGATCAATATATCTGTTATGTAGCTTACCCGTTAGACCTTTTTGAAGAAGGTTCTGTTACGAATATGTTTACTTCCATTGTAGGAAATGTATTTGGATTCAAAGCCTTGCGTGCTCTACGTCTGGAAGATCTGCGAATTCCTCCTGCTTATATTAAAACTTTCCAAGGCCCGCCGCACGGGATCCAAGTTGAAAGAGATAAATTGAACAAGTATGGTCGTCCCCTGTTGGGATGTACTATTAAACCTAAATTGGGGTTATCTGCTAAAAACTACGGTAGGGCAGTTTATGAATGTCTTCGCGGTGGACTTGATTTTACCAAAGATGATGAGAACGTGAACTCCCAACCATTTATGCGTTGGAGAGATCGTTTCTTATTTTGTGCCGAAGCAATTTATACTAAGTGATAACTTTCAAATTCAGAGAAACCCTGGAATTAAGAAAAGGGGGCAATCCTGAGCCAAATCTTC---TTTTTTTTGTTTTTGAAAACAAAGGTTC---------AAAAAAAGATAGGTGCAGAGACTCGATGGAAGCTGTTCTAACAAATGGAGTTGATTACGCTGATA-GAGGAATGAAACTTCAGAAAAGATGAAGGATAAACGTATCTATTGAATACTAT-----------ATAAAATGATTGATTAATCATGGCCCAAATATGTATCTGTATTTTTGAATACAGA-AAAGTGGAAAAATGTGTGTGAATTGATTCCAT----------------------------ATTGAAGAAAGAATATTAATTCATCAAATCATTCACTCCATAGT-CCGATAGACC-TTTTTAAAAAGATCTGATTAATCGGACGAGAATAAAGATAGAGTCCCATTCTACATGTCAATACCGGCAATAATGAAATTTTTAGTAAAAGGAAAATCCGTCGACTTTTAAAATCGTGAGGGTTCAAGTCCCTCTATCCCCCCCT---CAAAAAAGCCTTATTTGACTTCCAAAATA-TTTAT-CCCATTCCCCTTTTTCGTTATTCG-TTAGTAGTTCAAAATTCCTTATTTTTGATTCTTTTTTT-GACAAATGTATTGCGGCATAAATACCCTTCTCTTATCAC-----ATGTGATATAGAATACACATCCAAATTAAGCAAGGAATTCCTATTTGAATGATTCACAATCAATAACATTACTCATACTGAAACTTCGAAAGCCGTCTTTTTGAAGATACAAGAAATTACAGGACTTAGAGAAAACTTTGTAACCCCCC-----CTGGCCTTTTAATTGACATAGACCCCAGTTATCTAATAAAATGAGCGTAGGATGCTACAATT-GGGAATGGTCGGGATAGCTC
	PE_fengii_Yu606                TGTCGAATTCCTGCAAAAGCAGACCGCGAACACGTTAAACTATATTGGAACCGCGGGTCTTGGTGGAGACCCTTTGCCCGCGCCCAACTCTCGCACAGTGCGCGCCTTT-TCTGGCGTGGTGCGGGCTAACGAACCCCGGCGCGGCATGTGCCAAGGAAAACTCACAGAAGCGTCAGCATCCCATTGCCCCGTTTGCGGTGTGTTATGGGTGACCTGGCGTCTCTCTAATGTCATAACGACTCTCGGCAACGGATATCTCGGCTCTCGCATCGATGAAGAACGTAGCGAAATGCGATACTTGGTGTGAATTGCAGAATCCCGTGAACCATCGAGTCTTTGAACGCAAGTTGCGCCCGAAGCCATTCGGCCGAGGGCACGTCTGCCTGGGCGTCACGCATCGCGTCGCCTCTCCCACCCAGTCCCCACCGGGTGATCGGGTGTTGGGGGCGGAAATTGGCCTCCCGTGCTCTCAGTTGCGCGGCCGGCCTAAATGTGAACCCGTGGCGACTCGCGTCACGACCAGTGGTGGTTGAACACTCAACTCTCTTGCTGTCGTGCCGTTTTAAGTGGTTCGTCGGGCTTCGT---AGACCCAACAGTGCGATTTGATCGCGCCTTTGAGAAAAATTTCTGCATATACACCCAAATCGGTCAATAATACTCGAATCCGATAAATCAGCCCGGACCGGCTTACTAATGGGATGCCCTAATACGTTACAAAATTTCGCTTTAGCCAATGACGCAATCAGAGGAATAGTTGGAATAAAGGTATTGACTTTCTTAATAGCATTATTGATTAGAAATGAATTTTCTAACATTTGACTCCGTACCACTGAAGGGTTCATTCCCAGGTTTGAAAGATATCCTAAAAATTCAAAAGAATGATTGGATGATTGGTTTATATAAATCTTTCTTGGATAAAACCACAGCGAAAAATGCCATTGCCAAAAAGTGATAAGGTAATATTTCCATTTATTCATGAAAAGAGGTGTCCCTTTTGAAGCCAGAATGGCTTTTCTTTGATACCTAATATAATGGATACAAGGTTCCTTGACCAACCATAGGTTCGCCCGAAAATCCTTAACTTTTACAAAGACATTCACAAGACGTTCTATTTTTCCATAGAAATAGATTCTTTCAAGAAAAACCCCAAAGGGTGTTGATCGTAAATGAGAGGATCGGTTACGTAGAAAGACGAAAACGGATTCGTATTCACATACATGAGAATTATATACGAATAAGAATAATCTTT------GATTTCTTTTTGAAAAAGAGGAACTGGCTTTCTTTGGAGTAATAAGATTACTCCAATTCAGAGTACAAATTGACTTATTATACTCCTGAATACGAAACCAAAGATACTGATATCTTAGCAGCATTCCGAGTAACTCCTCAACCTGGAGTTCCGCCTGAAGAAGCAGGGGCGGCAGTAGCTGCCGAATCTTCTACTGGTACATGGACAACTGTGTGGACCGACGGACTTACCAGCCTTGATCGTTACAAAGGACGATGCTACCACATAGAGCCCGTTCCTGGAGAAACAGATCAATATATCTGTTATGTAGCTTACCCGTTAGACCTTTTTGAAGAAGGTTCTGTTACGAATATGTTTACTTCCATTGTAGGAAATGTATTTGGATTCAAAGCCTTGCGTGCTCTACGTCTGGAAGATCTGCGAATTCCTCCTGCTTATATTAAAACTTTCCAAGGCCCGCCGCACGGGATCCAAGTTGAAAGAGATAAATTGAACAAGTATGGTCGTCCCCTGTTGGGATGTACTATTAAACCTAAATTGGGGTTATCTGCTAAAAACTACGGTAGGGCAGTTTATGAATGTCTTCGCGGTGGACTTGATTTTACCAAAGATGATGAGAACGTGAACTCCCAACCATTTATGCGTTGGAGAGATCGTTTCTTATTTTGTGCCGAAGCAATTTATACTAAGTGATAACTTTCAAATTCAGAGAAACCCTGGAATTAAGAAAAGGGGGCAATCCTGAGCCAAATCTTC---TTTTTTTTGTTTTTGAAAACAAAGGTTC---------AAAAAAAGATAGGTGCAGAGACTCGATGGAAGCTGTTCTAACAAATGGAGTTGATTACGCTGATA-GAGGAATGAAACTTCAGAAAAGATGAAGGATAAACGTATCTATTGAATACTAT-----------ATAAAATGATTGATTAATCATGGCCCAAATATGTATCTGTATTTTTGAATACAGA-AAAGTGGAAAAATGTGTGTGAATTGATTCCAT----------------------------ATTGAAGAAAGAATATTAATTCATCAAATCATTCACTCCATAGT-CCGATAGACC-TTTTTAAAAAGATCTGATTAATCGGACGAGAATAAAGATAGAGTCCCATTCTACATGTCAATACCGGCAATAATGAAATTTTTAGTAAAAGGAAAATCCGTCGACTTTTAAAATCGTGAGGGTTCAAGTCCCTCTATCCCCCCCT---CAAAAAAGCCTTATTTGACTTCCAAAATA-TTTAT-CCCATTCCCCTTTTTCGTTATTCG-TTAGTAGTTCAAAATTCCTTATTTTTGATTCTTTTTTT-GACAAATGTATTGCGGCATAAATACCCTTCTCTTATCAC-----ATGTGATATAGAATACACATCCAAATTAAGCAAGGAATTCCTATTTGAATGATTCACAATCAATAACATTACTCATACTGAAACTTCGAAAGCCGTCTTTTTGAAGATACAAGAAATTACAGGACTTAGAGAAAACTTTGTAACCCCCC-----CTGGCCTTTTAATTGACATAGACCCCAGTTATCTAATAAAATGAGCGTAGGATGCTACAATT-GGGAATGGTCGGGATAGCTC
	PE_gracilicaulis_STET0522      TGTC-GAATCCTGCAAAAGCAGACCGCGGACACGTTAAACCATATTGGGATCGCGGGTCCTGGGGGAGACTCTTTGCCCGCGCCCACCTCCCGCACAGCGCGCGCCTTG-GCGGGCGTGGTGCGGGCTCACGAACCCCGGCGCGGCATGCGCCAAGGAAAACTCACAGAAGCGCCGGCCTCCCTTCGCCCCGTTCGCGGTGCGCGGTGGGTGACCTGGCGTCTCTCTAATGTCATAACGACTCTCGGCAACGGATATCTCGGCTCTCGCATCGATGAAGAACGTAGCGAAATGCGATACTTGGTGTGAATTGCAGAATCCCGTGAACCATCGAGTCTTTGAACGCAAGTTGCGCCCGAAGCCATTCGGCCGAGGGCACGTCTGCCTGGGCGTCACGCATCGCGTCGCCTCTCCCACCCACGCCCCACCGGGCGATCGGGTGTTGGGGGCGGAAATTGGCCCCCCGTGCGCTAAGTCGCGCGGCCGGCCTAAATGTGAACCCGTGGCGACTCGTGTCACGACCAGTGGTGGTTGAACACTCAACTCTCTTGCTGTCGTGACGTTTTGAGTGGCCTGTCGGGCTTCGT---AGACCCTGTGGCGCGATACGATCGCGCCTT???????????????????????????????????????????????????????????????????????????????????????????????????????????????????????????????????????????????????????????????????????????????????????????????????????????????????????????????????????????????????????????????????????????????????????????????????????????????????????????????????????????????????????????????????????????????????????????????????????????????????????????????????????????????????????????????????????????????????????????????????????????????????????????????????????????????????????????????????????????????????????????????????????????????????????????????????????????????????????????????????????????????????????????????????????????????????????????????????????????????????????????????????????????????????????????????????????????????????????????????????????????????????????????????????????????????????????????????????????????????????????????????????????????????????????????????????????????????????????????????????????????????????????????????????????????????????????????????????????????????????????????????????????????????????????????????????????????????????????????????????????????????????????????????????????????????????????????????????????????????????????????????????????????????????????????????????????????????????????????????????????????????????????????????????????????TACTAAGTGATAACTTTCAAATTCAGAGAAACCCTGGAATTAAGAAAAAGGGGCAATCCTGAGCCAAATCTTC----TTTTTTTGTTTTTGAAAACAAAGGTTCAGAAAAAG-AAAAAAGGATAGGTGCAGAGACTCGACGGAAGCGGTTCTAACAAATGGAGTTGATTACGCTGATA-GAGGAATGAAACTTCAGAAAAGATGAAGGATAAAGGTATCTATTGAATACTAT-----------ATAAAATGATTGATTAATAATGGCCCAAATATGTATCCGTATTTTTGAATACAGA-AAAGTGGAAAAATGTGTGTGAATTTCTTCCAT----------------------------ATTGAAGAAAGAATATTAATTCATCAAATCATTCACTCCATAGT-CCGATAGATC-TTTTTAAAAAGATCTGATTAATCAGACGAGAATAAAGATAGAGTCCCATTCTACATGTCAATACCGGCAATAATGAAATTTTTAGTAAAAGGAAAATCCGTCGACTTTTAAAATCGTGAGGGTTCAAGTCCCTCTATCCCCCCCC----AAAAAAGCCTTGTTTGACTCCCAAAATA-TTTAT-CCCATTCCCCTTTTTTGTTATTCG-TTAGTAGTTCAAAATTCCTTA-TTTTGATTCTTTTTTT-GACAAATGTATTGCGGCATAAATGCCCTTCTCTTATCAC-----ATGTGATATAGAATACACATCCAAATTAAGCAAGGAATTCCTATTTGAATGATTCACAATCAATAACATTACTCATACTGAAACTGCGAAAGCCATCTTTTTGAAGATACAAGAAATTACAGGACTTAGAGAAACCTTTGTAACCCCCC-----CTGGCCTTTTAATTGACATAGACCCCAGTTATCTAATAAAATGAGCGTAGGATGCTACAATT-GGGAATGGTCGGGATAGCTC
	PE_macilenta_LH8484            TGTC-GAATCCTGTGAAAGCAGACTGCGAACATGTTAAACCATATTGGGACCGCGGGCCTTGGGGAAGACTCTTTGCCTGCGCCCACATCTCGCACAGCGCGCGTCTTT-GCGGGCGTGGTGCGGGCTAACGAACCCCGGCGTGGAATGCGCCAAGGAAAACTCACAGAAGCGTCGGCCTCCCATCGCCCCGTTTGCGGTGTGCGTTGGGTGATCTGGCGTCTCTCTAATGTCATAACGACTCTCGGCAACGGATATCTCGGCTCTCGCATCGATGAAGAACGTAGCGAAATGCGATACTTGGTGTGAATTGCAGAATCCCGTGAACCATCGAGTCTTTGAACGCAAGTTGCGCCCGAAGCCATTCGGCCGAGGGCACGTCTGCCTGGGCGTCACGCATCTCGTCGCCTCTCCCACCCAT----------------GGGTGTTGGGGGCGGAAATTGGCCCCCCGTTCGCTTAGGCGCTCGGCCGGCCTAAATGTGAACCCGTGGCGACTCGCGTCACGACCAGTGGTGGTTGAACACTCAACTCTCGTGCTGTCGTGCCGTCT-GAGTGGTCGGTCGGGCTTCGTCGCAGACCCATCGGCGTGAACCTATCGCGCCTTTGAGAAAAATTTCTGCATATACACCCAAATCGGTCAATAATACTCGAATCCGATAAATCAGCCCGGACCGGCTTACTAATGGGATGCCCTAATACGTTACAAAATTTCGCTTTAGCCAATGACGCAATTAGAGGAATAATTGGAATAAAGGTATTGACTTTCTTAATAGCATTATTGATTAGAAATGAATTTTCTAACATTTGACTCCGTACCACTGAAGGGTTCATTCCCAGGTTTGAAAGATATCCTAAAAATTCAAAAGAATGATTGGATGATTGGTTTATATAAATCTTTCTTGGATAAAACCACAGCGAAAAATGCCATTGCCAAAAAGTGATAAGGTAATATTTCCATTTATTCATGAAAAGGGGTGTCCCTTTTGAAGCCAGAATGGCTTTTCTTTGATACCTAATATAATGGATACAAGGTTCCTTGACCAACCATAGGTTCGCCCGAAAATCCTTCACTTTTACAAAGACATTCACAAGACGTTCTATTTTTCCATAGAAAAAGATTCTTTCAAGAAAAACCCCAAGGGGTGTTGATCGTAAATGAGAGGATCGGTTACGTAGAAAGGCGAAAACGGATTCGTATTCACATACATGAGAATTATATACGAATAAGAATAATCTTT------GATTTCTTTTTGAAAAAGAGGAACTGGCTTTCTTTGGAGTAATAAGACTACTCCAATTCAGAGTACAAATTGACTTATTATACTCCTGAATACGAAACCAAAGATACTGATATCTTAGCAGCATTCCGAGTAACTCCTCAACCTGGAGTTCCGCCTGAAGAAGCAGGGGCGGCAGTAGCTGCCGAATCTTCTACTGGTACATGGACAACTGTGTGGACCGACGGACTTACCAGCCTTGATCGTTACAAAGGACGATGCTACCACATAGAGCCCGTTCCTGGAGAAACAGATCAATATATCTGTTATGTAGCTTACCCGTTAGACCTTTTTGAAGAAGGTTCTGTTACGAATATGTTTACTTCCATTGTAGGAAATGTATTTGGATTCAAAGCCTTGCGTGCTCTACGTCTGGAAGATCTGCGAATTCCTCCTGCTTATATTAAAACTTTCCAAGGCCCGCCGCACGGGATCCAAGTTGAAAGAGATAAATTGAACAAGTACGGTCGTCCCCTGTTGGGATGTACTATTAAACCTAAATTGGGGTTATCTGCTAAAAACTACGGTAGGGCAGTTTATGAATGTCTTCGCGGTGGACTTGATTTTACCAAAGATGATGAGAACGTGAACTCCCAACCATTTATGCGTTGGAGAGATCGTTTCTTATTTTGTGCCGAAGCAATTTATACTAAGTGATAACTTTCAAATTCAGAGAAACCCTGGAATTAAGAAAAGGGGGCAATCCTGAGCCAAATCTTC---TTTTTTTTGTTTTCACAAACAAAGGTTC---------AAAAAAGGATAGGTGCAGAGACTCGATGGAAGCTGTTCTAACAAATGGAGTTGATTACGCTGATA-GAGGAATGAAACTTCAGAAAAGATGAAGGATAAACGTATCTATTGAATACTAT-----------ATAAAATGATTGATTAATCATGGCCCAAATATGTATCTGTATTTTTGAATACAGATAAAGTGAAAAAATGTGTGTGAATTTATTCCAT----------------------------ATTGAAGAAAGAATATTAATTCATCAAATCATTCACTCCATAGT-CCGATAGATC-TTTTTAAAAAGATCTGATTAATCGGACGAGAATAAAGATAGAGTCCCATTCTACATGTCAATACCGGCAATAATGAAATTTTTAGTAAAAGGAAAATCCGTCGACTTTTAAAATCGTGAGGGTTCAAGTCCCTCTATCCCCCCCCC--AAAAAAAGCCTTATTTGACTCCCAAAATATTTTAT-CCCATTCCCCTTTTTCGTTATTCG-TTAGTAGTTCAAAATTCCTTA-TTTTTATTCTTTTTTTGGACAAATGTATTGCGGCATAAATGCCCTTCTCTTATCAC-----ATGTGATATAGAATACACATCCAAATTAAGCAAGGAATTCCTATTTGAATGATTCACAATCAATAACATTACTCATACTGAAACTTCGAAAGCCGTCTTTTTGAAGATACAAGAAATTACCGGACTTAGAGAAAACTTTGTAACCCCCC-----CTGGCCTTTTAATTGACATAGACCCCAGTTATCTAATAAAATGAGCGGAGGATGCTACAATT-GGGAATGGTCGGGATAGCTC
	PE_strobilacea_11CS3261        TGTC-GAATCCTGC-AAAGCAGACCGCGGACACGTTAAACCATATTGGG---------------------------------CCCACCTCCCGCACAGCGCGCGCCTTG-GCGGGCGTGGTGCGGGCTAACGAATCCCGGCGCGGCATGCGCCAAGGAAAACTCACAGAAGCGCCGGACTCCCTTCGCCCCGTTCGCGGTGTGCGGTGGGAGACCTGGCGTCTCTCTAATGTCATAACGACTCTCGGCAACGGATATCTCGGCTCTCGCATCGATGAAGAACGTAGCGAAATGCGATACTTGGTGTGAATTGCAGAATCCCGTGAACCATCGAGTCTTTGAACGCAAGTTGCGCCCGAAGCCATTCGGCCGAGGGCACGTCTGCCTGGGCGTCACGCATCGCGTCGCCTCTCCCACCCACGCCCCACCGGGCGATCGGGTGTTGGGGGCGGAAATTGGCCCCCCGTGCGCTAAGACGCGCGGCCGGCCTAAATGTGAACCCGTGGCGACTCGAGTCACGACCAGTGGTGGTTGAACACTCAACTCTCTTGCTGTCGTGCCGTTTTGAGTGGCCTATCGGGATTCGT---AGACCCTGTGGCGCGATACGATCGCGCCTCTGAGAAAAATTTCTGCATATACACCCAAATCGGTCAATAATACTCGAATCCGATAAATCAGCCCAGACCGGCTTACTAATGGGATGCCCTAATACGTTACAAAATTTCGCTTTAGCTAATGACGCAATCAGAGGAATAATTGGAATAAAGGCATTGACTTTCTTAATAGCATTATTGATTAGAAATGAATTTTCTAACATTTGACTCCGTACCACTGAAGGGTTCATTCCCAGGTTTGAAAGATAGCCCGAAAATTCAAAAGAATGATTGGATGATTGGTTTATATAAATCTTTCTTGGATAAAACCACAGCGAAAAATGCCATTGCCAAAAAGCGATAAGGTAATATTTCCATTTATTCATGAAAAGAGGTGTCCCTTTTGAAGCCAGAATGGCTTTTCTTTGATACCTAATATAATGGATGCAAGGTTCCTTGACCAACCATAGGTTCGCCCGAAAATCCTTAACTTTTACAAAGACATTCACAAGACGTTCTATTTTTCCATAGAAATAGATTCTTTCAAGAAAAACCCCAAAGGGTGTTGATCGTAAATGAAAAGATTGGTTACGTAGAAAGATGAAAACTGATTCGTATTCACATACATGAGAATTATATACGAATAAGAATAATCTTT------GATTTATTTTTGAAAAAGAGGAACTGGCTTTCTTTGGAGTAATAAGACTACTCCA????AGAGTATAAATTGACTTATTATACTCCTGAATACGAAACCAAAGATACTGATATCTTAGCAGCATTCCGAGTAACTCCTCAACCTGGAGTTCCGCCTGAAGAAGCAGGGGCCGCAGTAGCTGCCGAATCTTCTACTGGTACATGGACAACTGTGTGGACCGATGGACTTACCAGCCTTGATCGTTACAAAGGACGATGCTACCACATAGAGCCCGTTCCTGGAGAAACAGATCAATATATCTGTTATGTAGCTTACCCTTTAGACCTTTTTGAAGAAGGTTCTGTTACGAACATGTTTACTTCCATTGTAGGAAATGTATTTGGATTCAAAGCCTTGCGTGCTCTACGTCTGGAAGATCTGCGAATTCCTCCTGCTTATATTAAAACTTTCCAAGGCCCGCCGCACGGGATCCAAGTTGAAAGAGATAAATTGAACAAGTACGGTCGTCCCCTATTGGGATGTACTATTAAACCCAAATTGGGGTTATCTGCTAAAAACTACGGTAGGGCAGTTTATGAATGTCTTCGCGGTGGACTTGATTTTACCAAAGATGATGAGAACGTGAACTCCCAACCACTTATGCGTGGGAGAGATCGTTTCTTATTTTGTGCCGAAGCAATTTATACTAAGTGATAACTTTCAAATTCAGAGAAACCCTGGAATTAAGAAAAAGGGGCAATCCTGAGCCAAATCTT-----TTTTTTTGTTTTCAAAAACAAAGGTTCAGAAAAAGAAAAAAAGGATAGGTGCAGAGACTCGATGGAAGCTGTTCTAACAAATGGAGTTGATTACGCTAATACGAGGAATGAAACTTCAGAAAAGATGAAGGATAAACGTATCTATTGAATACTAT-----------ATGAAATGATTGATTAATAATGGCCCAAATATGTATCTGTATTTTTGAATACAGA-AAAGTGGAAAAATGTGTGTGAATTGATTCCAT----------------------------ATTGAAGAAAGAATATTAATTCATCAAATCATTCACTCCATAGT-CCGATAGATC-TTTTTAAAAAGATCTGATTAATCGGACGAGAATAAAGATAGAGTCCCATTCTACATGTCAATACCGGCAATAATGAAATTTTTAGTAAAAGGAAAATCCGTCGACTTTTAAAATCGTGAGGGTTCAAGTCCCTCTATCCCCCCCCCCAAAAAAAAGCCTTATTTGACTCCCAAAATA-TTTATCCCCACTCCCCTTTTTCGTTATTCGCTTAGTAGTTCAAAATTCCTTA-TTTTGATTCTTTTTTT-GACAAATGTATTGCCGCATAAATGCCCTTCTCTTATCAC-----ATGTGATATCGAATACACATCCAAATTAAGCAAGGAATTCCTATTTGAATGATTCACAATCAAAAACATTACTCATACTGAAACTGCGAAAGCCATCTTTTTGAAGATACAAGAAATTACAGGACTTAGAGAAAACTTTGTAACCCCCC-----CTGGCCTTTTAATTGACATAGACCCCAGTTATCTAATAAAATGAGCGTAGGATGCTACAATTGGGGAATGGTCGGGATAGCTC
	PE_strobilacea_GLM123906       TGTC-GAATCCTGCAAAAGCAGACCGCGGACACGTTAAACCATATTGGGATCGCGGGTCCTGGGGGAGACTCTTTGCCCGCGCCCACCTCCCGCACAGCGCGCGCCTTG-GCGGGCGTGGTGCGGGCTAACGATCCCCGGCGCGGCATGCGCCAAGGAAAACTCACAGAAGCGCCGGCCTCCCTTCGCCCCGTTTGCGGTGTGCGGTGGGTGACCTGGCGTCTCTCTAATGTCATAACGACTCTCGGCAACGGATATCTCGGCTCTCGCATCGATGAAGAACGTAGCGAAATGCGATACTTGGTGTGAATTGCAGAATCCCGTGAACCATCGAGTCTTTGAACGCAAGTTGCGCCCGAAGCCATTCGGCCGAGGGCACGTCTGCCTGGGCGTCACGCATCGCGTCGCCTCTCCCACCCACGCCCCACCGGGCGATCGGGTGTTGGGGGCGGAAATTGGCCCCCCGTGCGCTAAGTCGCGCGGCCGGCCTAAATGTGAACCCGTGGCGACTCGTGTCACGACCAGTGGTGGTTGAACACTCAACTCTCTTGCTGTCGTGACGTTTTGAGTGGCCTGTCGGGCTTCGT---AGACCATGTGGCGCGATACGATCGCGCCTTTGAGAAAAATTTCTGCATATACACCCAAATCGGTCAATAATACTCGAATCCGATAAATCAGCCCAGACCGGCTTACTAATGGGATGCCCTAATACGTTACAAAATTTCGCTTTAGCCAATGACGCAATCAGAGGAATAATTGGAATAAAGGCATTGACTTTCTTAATAGCATTATTGATTAGAAATGAATTTTCTAACATTTGACTCCGTACCACCGAAGGGTTCATTCCCAGGTTTGAAAGATAGCCCGAAAATTCAAAAGAATGATTGGATGATTGGTTTATATAAATCTTTCTTGGATAAAACCACAGCGAAAAATGCCATTGCCAAAAAGCGATAAGGTAATATTTCCATTTATTCATGAAAAGAGGTGTCCCTTTTGAAGCCAGAATGGCTTTTCTTTGATACCTAATATAATGGATGCAAGATTCCTTGACCAACCATAGGTTCGCCCGAAAATCCTTAACTTTTACAAAGACATTCACAACACGTTCTATTTTTCCATAGAAATAGATTCTTTCAAGAAAAACCCCAAAGGGTGTTGATCGTAAATGAGAAGATTGGTTACGTAGAAAGACGAAAACTGATTCGTATTCACATACATGAGAATTATATACGAATAAGAATAATCTTT------GATTTATTTTTGAAAAAGAGGAACTGGCTTTCTTTGGAGTAATAAGACTACTCCAATTCAGAGTACAAATTGACTTATTATACTCCTGAATACGAAACCAAAGATACTGATATCTTAGCAGCATTCCGAGTAACTCCTCAACCTGGAGTTCCGCCTGAAGAAGCAGGGGCGGCAGTAGCTGCCGAATCTTCTACTGGTACATGGACAACTGTGTGGACCGATGGACTTACCAGCCTTGATCGTTACAAAGGACGATGCTACCACATAGAGCCCGTTCCTGGAGAAACAGATCAATATATCTGTTATGTAGCTTACCCTTTAGACCTTTTTGAAGAAGGTTCTGTTACGAACATGTTTACTTCCATTGTAGGAAATGTATTTGGATTCAAAGCCTTGCGTGCTCTACGTCTGGAAGATCTGCGAATTCCTCCTGCTTATATTAAAACTTTCCAAGGCCCGCCGCACGGGATCCAAGTTGAAAGAGATAAATTGAACAAGTACGGTCGTCCCCTGTTGGGATGTACTATTAAACCGAAATTGGGGTTATCTGCTAAAAACTACGGTAGGGCAGTTTATGAATGTCTTCGCGGTGGACTTGATTTTACCAAAGATGATGAGAACGTGAACTCCCAACCATTTATGCGTTGGAGAGATCGTTTCTTATTTTGTGCCGAAGCCATTTATACTAAGTGATAACTTTCAAATTCAGAGAAACCCTGGAATTAAGAAAAAGGGGTAATCCTGAGCCAAATCTTC----TTTTTTTGTTTTCAAAAACAAAGGTTCAGAAAAAGAAAAAAAGGATAGGTGCAGAGACTCGATGGAAGCTGTTCTAACAAATGGAGTTGATTACGCTGATA-GAGGAATGAAACTTCAGAAAAGATGAAGGATAAACGTATCTATTGAATACTAT-----------ATGAAATGATTGATTAATAATGGCCCAAATATGTATCTGTATTTTTGAATACAGA-AAAGTGGAAAAATGTGTGTGAATTGATTCCAT----------------------------ATTGAAGAAAGAATATTAATTCATCAAATCATTCACTCCATAGT-CCGATAGATC-TTTTTAAAAAGATCTGATTAATCGGACGAGAATAAAGATAGAGTCCCATTCTACATGTCAATACCGGCAATAATGAAATTTTTAGTAAAAGGAAAATCCGTCGACTTTTAAAATCGTGAGGGTTCAAGTCCCTCTATCCCCCCC-------AAAAAGCTTATTTGACT-CCAAAATA-TTTAT-CCCATTCCCCTTTTTCGTTA-TCG-TTAGTAGTTCAAAATTCCTTA-TTTTGATTCTTTTTGA-CAATGATGC------GCATAAATG-CCTTCTCTTATCACATGTGATGTGATATAGAATACACATCCAAATTAAGCAAGGAATTCCTATTTGAATGATTCACAATCAAAAACCTTACTCATACTGAAACTGCGAAAGCCGTCTTTTTGAAGATACAAGAAATTACAGGACTTAGAGAAAATTTTGTAACCCCCCCCCCTCTGGCCTTTTAATTGACATAGACCCCGGTTATCTAATAAAATGAGCGTAGGATGCTACAATT-GGGAATGGTCGGGATAGCTC
	PE_tachanensis_LIDZ1062        TGTCGAATTCCTGCAAAAGCAGACCGCGAACACGTTAAACCATATTGGGACCGCGGGTCTTGGGGGAGACTCTTTGCCCGCGCCCACCTCTCGCACAGCGCGCGCCTTG-GCGGGCGTGGTGCGGGCTAACGAACCCCGGCGCAGCATGTGCCAAGGAAAACTCACAGAAGCGTCGGCCTCCCATCGCCCCGTTCGCGGTGTGCGTTGGGTGATCCGGCGCGTCTCTAATGTCATAACGACTCTCGGCAACGGATATCTCGGCTCTCGCATCGATGAAGAACGTAGCGAAATGCGATACTTGGTGTGAATTGCAGAATCCCGTGAACCATCGAGTCTTTGAACGCAAGTTGCGCCCGAAGCCATTCGGCCGAGGGCACGTCTGCCTGGGCGTCACGCATCGCGTCGCCTCTCCCACCCACTCCCCACCGGGCGTTCGGGTGTTGGGGGCGGAAATTGGCCCCCCGTGCGCTCAGGCGCGCGGCCGGCCTAAATGTGAACCCGTGGCGACTCGCGTCACGACCAGTGGTGGTTGAACACTCAACTCTCGTGCTGTCGTGTCGTTTTGAGTGGTCTGTCGGGCTTCGT---AGACCCAACGGCGCGATCTGATCGCGCCTTTGAGAAAAATTTCTGCATATACACCCAAATCGGTCAATAATACTCGAATCCGATAAATCAGCCCGGACCGGCTTACTAATGGGATGCCCTAATACGTTACAAAATTTCGCTTTAGCCAATGACGCAATCAGAGGAATAATTGGAATAAAGGTATTGACTTTCTTAATAGCATTATTGATTAGAAATGAATTTTCTAACATTTGACTCCGTACCACTGAAGGGTTCATTCCCAGGTTTGAAAGATAGCCTAAAAAGTCAAAAGAATGATTGGATGGTTGGTTTATATAAATCTTTCTTGGATAAAACCACAGCGAAAAATGCCATTGCCAAAAAGTGATAAGGTAATATTTCCATTTATTCATGAAAAGAGGTGTCCCTTTTGAAGCCAGAATGGCTTTTCTTTGATACCTAATATAATGGATACAAGGTTCCTTGACCAACCATAGGTTCACCCGAAAATCCTTAACTTTTACAAAGATATTCACAAGACGTTCTATTTTTCCATAGAAATAGATTCTTTCAAGAAAAACCCCAAAGGGTGTTGATCGTAAATGAGAGGATCGATTACGTAGAAAGATGAAAACTGATTCGTATTCACATACATGAGAATTATATACGAATAAGAATAATCTTTGATTTCGATTTCTTTTTGAAAAAGAGGAACTGGCTTTCTTTGGAGTAATAAGACTACTCCAATTCAGAGTACAAATTGACTTATTATACTCCTGAATACGAAACCAAAGATACTGATATCTTAGCAGCATTCCGAGTAACTCCTCAACCTGGAGTTCCGCCTGAAGAAGCAGGGGCGGCAGTAGCTGCCGAATCTTCTACTGGTACATGGACAACTGTGTGGACCGATGGACTTACCAGCCTTGATCGTTACAAAGGACGATGCTACCACATAGAGCCCGTTCCTGGAGAAACAGATCAATATATCTGTTATGTAGCTTACCCGTTAGACCTTTTTGAAGAAGGTTCTGTTACAAATATGTTTACTTCCATTGTAGGAAATGTATTTGGATTCAAAGCCTTGCGTGCTCTACGTCTGGAAGATCTGCGAATTCCTCCTGCTTATATTAAAACTTTCCAAGGCCCGCCGCACGGGATCCAAGTTGAAAGAGATAAATTGAACAAGTACGGTCGTCCCCTGTTGGGATGTACTATTAAACCTAAATTGGGGTTATCTGCTAAAAACTACGGTAGGGCAGTTTATGAATGTCTTCGCGGTGGACTTGATTTTACCAAAGATGATGAGAACGTGAACTCCCAACCATTTATGCGTTGGAGAGATCGTTTCTTATTTTGTGCCGAAGCAATTTATACTAAGTGATAACTTTCAAATTCAGAGAAACCCTGGAATTAAGAAAAGGGGGCAATCCTGAGCCAAATCTTC-TTTTTTTTTTGTTTTCAAAAAAAAAGGTTC---------AAAAAAGGATAGGTGCAGAGACTCGATGGAAGCTGTTCTAACAAATGGAGTTGATTACGCTGATA-GAGGAATGAAACTTCAGAAAAGATGAAGGATAAACGTATCTATTGAATACTATATAAAATAAAAATAAAATGATTGATTAATCATGGCCCAAATATGTATCTGTATTTTTGAATACAGA-AAAGTGGAAAAATGTGTGTGAATTGATTCCAT----------------------------ATTGACGAAAGAATATTAATTCATCAAATCATTCACTCCATAGT-CCGATAGATC-TTTTTAAAAAGATCTGATTAATCGGACGAGAATAAAGATAGAGTCCCATTCTACATGTCAATACCGGCAATAATGAAATTTTTAGTAAAAGGAAAATCCGTCGACTTTTAAAATCGTGAGGGTTCAAGTCCCTCTATCCCCCCCCC--AAAAAAAGCCTTATTTGACTCCCAAAATA-TTTAT-CCCATTCCCCTTTTTCGTTATTCG-TTAGTAGTTCAAAATTCCTTA-TTTTGATTCTTTTTTT-GACAAATGTATTGCGGCATAAATGCCCTTCTCTTATCAC-----ATGTGATATAGAATACACATCCAAATTAAGCAAGGAATTCCTATTTGAATGATTCACAATCAATAACATTACTCATACTGAAACTTCGAAAGCCGTCTTTTTGAAGATACAAGAAATTACAGGACTTAGAGAAAACTTTGTAACTCCCC-----CTGGCCTTTTAATTGACATAGACCCCAGTTATCTAATAAAATGAGCGTAGGATGCTACAATT-GGGAATGGTCGGGATAGCTC
	PE_tahaiensis_HP9544           TGTCGAATTCCTGCAAAAGCAGACTGCGAACACGTTAAACCATATTGGGACCGCGGGTCTTGGGGGAGACTCTTTGCCTGCGCCCACATCTCGCACAACGCGCGTCTTT-GCGGGCGTGGTGCGGGCTAACGAACCCCGGCGTGGCATGCGCCAAGGAATACTCACAGAAGCGTCGGCCTCCCATCGCCCCGTTTGCGGTGTGCGTTGGGTGATCTGGCGTCTCTCTAATGTCATAACGACTCTCGGCAACGGATATCTCGGCTCTCGCATCGATGAAGAACGTAGCGAAATGCGATACTTGGTGTGAATTGCAGAATCCCGTGAACCATCGAGTCTTTGAACGCAAGTTGCGCCCAAAGCCATTCGGCCGAGGGCACGTCTGCCTGGGCGTCACGCATCTCGTCGCCTCTTCCACCCAC----------------GGGTGTTGGGGGCGGAAATTGGCCCCCCGTGCGCTTAAGCGCTCGGCCGGCCTAAATGTGAACCCGTGGCGACTCGCGTCACGACCAGTGGTGGTTGAACACTCAACTCTCGTGCTGTCGTGCCGTTTTGAGTGGTCGGTCGGGCTTCGTCGCAGACCCATCGGAGCGATCATATCGCGCCTTTGAGAAAAATTTCTGCATATACACCCAAATCGGTCAATAATACTCGAATCCGATAAATCAGCCCGGACCGGCTTACTAATGGGATGCCCTAATACGTTACAAAATTTCGCTTTAGCCAATGACGCAATTAGAGGAATAATTGGAATAAAGGTATTGACTTTCTTAATAGCATTATTGATTAGAAATGAATTTTCTAACATTTGACTCCGTACCACTGAAGGGTTCATTCCCAGGTTTGAAAGATATCCTAAAAATTCAAAAGAATGATTGGATGATTGGTTTATATAAATCTTTCTTGGATAAAACCACAGCGAAAAATGCCATTGCCAAAAAGTGATAAGGTAATATTTCCATTTATTCATGAAAAGAGGTGCCCCTTTTGAAGCCAGAATGGCTTTTCTTTGATACCTAATATAATGGATACAAGGTTCCTTGACCAACCATAGGTTCGCCCGAAAATCCTTAACTTTTACAAAGACATTCACAAGACGTTCCATTTTTCCATAGAAATAGATTCTTTCAAGAAAAACCCCAAGGGGTGTTGATCGTAAATGAGAGGATCGGTTACGTAGAAAGACGAAAACGGATTCGTATTCACATACATGAGAATTATATACGAATAAGAATAATCTTT------GATTTCTTTTTGAAAAAGAGGAACTGGCTTTCTTTGGAGTAATAAGACTACTCCAATTCAGAGTACAAATTGACTTATTATACTCCTGAATACGAAACCAAAGATACTGATATCTTAGCAGCATTCCGAGTAACTCCTCAACCTGGAGTTCCGCCTGAAGAAGCAGGGGCGGCAGTAGCTGCCGAATCTTCTACTGGTACATGGACAACTGTGTGGACCGACGGACTTACCAGCCTTGATCGTTACAAAGGACGATGCTACCACATAGAGCCCGTTCCTGGAGAAACAGATCAATATATCTGTTATGTAGCTTACCCGTTAGACCTTTTTGAAGAAGGTTCTGTTACGAATATGTTTACTTCCATTGTAGGAAATGTATTTGGATTCAAAGCCTTGCGTGCTCTACGTCTGGAAGATCTGCGAATTCCTCCTGCTTATATTAAAACTTTCCAAGGCCCGCCGCACGGGATCCAAGTTGAAAGAGATAAATTGAACAAGTACGGTCGTCCCCTGTTGGGATGTACTATTAAACCTAAATTGGGGTTATCTGCTAAAAACTACGGTAGGGCAGTTTATGAATGTCTTCGCGGTGGACTTGATTTTACCAAAGATGATGAGAACGTGAACTCCCAACCATTTATGCGTTGGAGAGATCGTTTCTTATTTTGTGCCGAAGCAATTTATACTAAGTGATAACTTTCAAATTCAGAGAAACCCTGGAATTAAGAAAAGGGGGCAATTCTGAGACAAATCTTC---TTTTTTTTGTTTTCAAAAACAAAGGTTC---------AAAAAAGGATAGGTGCAGAGACTCGATGGAAGCTGTTCTAACAAATGGAGTTGATTACGCTGATA-GAGGAATGAAACTTCAGAAAAGATGAAGGATAAACGTATCTATTGAATACTAT-----------ATAAAATGATTGATTAATCATGGCCCAAATATGTATCTGTATTTTTGAATACAGA-AAAGTGAAAAAATGTGTGTGAATTGATTCCAT----------------------------ATTGAAGAAAGAATATTAATTCATCAAATCATTCACTCCATAGT-CCGATAGATC-TTTTTAAAAAGATCTGATTAATCGGACGAGAATAAAGATAGAGTCCCATTCTACATGTCAATACCGGCAATAATGAAATTTTTAGTAAAAGGAAAATCCGTCGACTTTTAAAATCGTGAGGGTTCAAGTCCCTCTATCCCCCCCTA--AAAAAAGCCTTAATTTGACTCCCAAAATA-TTTAT-CCCATTCCCCTTTTTCGTTATTCG-TTAGTAGTTCAAAATTCCTTA-TTTTTATTCTTTTTTG-GACAAATGTATTGCGGCATAAATGCCCTTCTCTTATCAC-----ATGTGATATAGAATACACATCCAAATTAAGCAAGGAATTCCTATTTGAATGATTCACAATCAATAACATTACTCATACTGAAACTTCGAAAGCCGTCTTTTTGAAGATACAAGAAATTACAGGACTTAGAGAAAACTTTGTAACCCCCC-----TTGGCCTTTTAATTGACAAAGACCCCAGTTATCTAATAAAATGAGCGGAGGATGCTACAATT-GGGAATGGTCGGGATAGCTC
	PE_tahaiensis_HW10369          TGTCGAATTCCTGCAAAAGCAGACTGCGAACACGTTAAACCATATTGGGACCGCGGGTCTTGGAGGAGACTCTTTGCCTGCGCCCACATCTCGCACAACGCGCGTCTTT-GCGGGCGTGGTGCGGGCTAACGAACCCCGGCGTGGCATGCGCCAAGGAAAACTCACAGAAGCGTCGGCCTCCCATCGCCCCGTTTGCGGTGTGCGTTGGGTGATCTGGCGTCTCTCTAATGTCATAACGACTCTCGGCAACGGATATCTCGGCTCTCGCATCGATGAAGAACGTAGCGAAATGCGATACTTGGTGTGAATTGCAGAATCCCGTGAACCATCGAGTCTTTGAACGCAAGTTGCGCCCGAAGCCATTCGGCCGAGGGCACGTCTGCCTGGGCGTCACGCATCTCGTCGCCTCTTCCACCCAC----------------GGGTGTTGGGGGCGGAAATTGGCCCCCCGTGCGCTTAGGCGCTCGGCCGGCCTAAATGTGAACCCGTGGCGACTCGCGTCACGACCAGTGGTGGTTGAGCACTCAACTCTCGTGCTGTCGTGCCGTTTTGAGTGGTCGGTCGGGCTTCGTCGCAGACCCATCGGCGCGATCATATCGCGCCTTTGAGAAAAATTTCTGCATATACACCCAAATCGGTCAATAATACTCGAATCCGATAAATCAGCCCGGACCGGCTTACTAATGGGATGCCCTAATACGTTACAAAATTTCGCTTTAGCCAATGACGCAATTAGAGGAATAATTGGAATAAAGGTATTGACTTTCTTAATAGCATTATTGATTAGAAATGCATTTTCTAACATTTGACTCCGTACCACTGAAGGGTTCATTCCCAGGTTTGAAAGATATCCTAAAAATTCAAAAGAATGATTGGATGATTGGTTTATATAAATCTTTCTTGGATAAAACCACAGCGAAAAATGCCATTGCCAAAAAGTGATAAGGTAATATTTCCATTTATTCATGAAAAGAGGTGCCCCTTTTGAAGCCAGAATGGCTTTTCTTTGATACCTAATATAATGGATACAAGGTTCCTTGACCAACCATAGGTTCGCCCGAAAATCCTTAACTTTTACAAAGACATTCACAAGACGTTCTATTTTTCCATAGAAATAGATTCTTTCAAGAAAAACCCCAAGGGGTGTTGATCGTAAATGAGAGGATCGGTTACGTAGAAAGACGAAAACGGATTCGTATTCACATACATGAGAATTATATACGAATAAGAATAATCTTT------GATTTCTTTTTGAAAAAGAGGAACTGGCTTTCTTTGGAGTAATAAGACTACTCCAATTCAGAGTACAAATTGACTTATTATACTCCTGAATACGAAACCAAAGATACTGATATCTTAGCAGCATTCCGAGTAACTCCTCAACCTGGAGTTCCGCCTGAAGAAGCAGGGGCGGCAGTAGCTGCCGAATCTTCTACTGGTACATGGACAACTGTGTGGACCGACGGACTTACCAGCCTTGATCGTTACAAAGGACGATGCTACCACATAGAGCCCGTTCCTGGAGAAACAGATCAATATATCTGTTATGTAGCTTACCCGTTAGACCTTTTTGAAGAAGGTTCTGTTACGAATATGTTTACTTCCATTGTAGGAAATGTATTTGGATTCAAAGCCTTGCGTGCTCTACGTCTGGAAGATCTGCGAATTCCTCCTGCTTATATTAAAACTTTCCAAGGCCCGCCGCACGGGATCCAAGTTGAAAGAGATAAATTGAACAAGTATGGTCGTCCCCTGTTGGGATGTACTATTAAACCTAAATTGGGGTTATCTGCTAAAAACTACGGTAGGGCAGTTTATGAATGTCTTCGCGGTGGACTTGATTTTACCAAAGATGATGAGAACGTGAACTCCCAACCATTTATGCGTTGGAGAGATCGTTTCTTATTTTGTGCCGAAGCAATTTA????????????????????????????????????????????????????????????????????????????????????????????????????????????????????????????????????????????????????????????????????????????????????????????????????????????????????????????????????????????????????????????????????????????????????????????????????????????????????????????????????????????????????????????????????????????????????????????????????????????????????????????????????????????????????????????????????????????????????????????????????????????????????????????????????????????????????????????????????????????????????????????????????????????????????????????????????????????????????????????????????????????????????????????????????????????????????????????????????????????????????????????????????????????????????????????????????????????????????????????????????????????????????????????????????????????????????????????????????????????????????????????????????????????????????????????????????????????????
	PE_multicaulis_YWB2014096      TGTC-GAATCTTGTAAAAGCATACTGCGAACACGTTAAACCTTATTGGGACCGCGGGTCTTGGGGGAGACTCTTTGCCTGTGCCCAAATCTCGCACAGTGCGCGTCTTTTACGGGCGTGGTGCGGGCTAACGAACCCCGGCGTGGCATGCGCCAAGGAAAACTCACAGAAGCGTCGGCCTCCCATCGCCCCGTTTACGGTGTGCGTTGGGTGATCTGGCGTCTCTCTAATGTCATAACGACTCTCGGCAACGGATATCTCGGCTCTCGCATCGATGAAGAACGTAGCGAAATGCGATACTTGGTGTGAATTGCAGAATCCCGTGAACCATCGAGTCTTTGAACGCAAGTTGCGCCCGAAGCCATTCGGCCGAGGGCACGTCTGCCTGGGCGTCACGCATCTCGTCGCCTCTCCCACCCAC----------------GGGTGTTGGGGGCGGAAATTGGCCCCCCGTGAGCTTAGGTGCTCGGCCGGCCTAAATGTGAACCCGTGGCGACTCGCGTCACGACCAGTGGTGGTTGAATACTCAACTCTCGTGCTGTCGTGTCGTTTAGAGTGGTTGGTCGGGCTTTGTCGTAGACCCATCGGCGCGATCCTATCGCCCCTTTGAGAAAAATTTCTGCATATACACCCAAATCGGTCAATAATACTCGAATCCGATAAATCCGCCCGGACCGGCTTACTAATGGGATGCCCTAATACGTTACAAAATTTCGCTTTAGCCAATGACGCAATCAGAGGAATAATTGGAATAAAGGTATTGACTTTCTTAATAGCATTATTGATTAGAAATGAATTTTCTAACATTTGACTCCGTACCACTGAAGGGTTCATTCCCAGGTTTGAAAGATATCCTAAAAATGCAAAAGAATGATTGGATGATTGGTTTATATAAATCTTTCTTGGATAAAACCACAGCGAAAAATGCCATTGCCAAAAAGTGATAAGGTAATATTTCCATTTATTCATGAAAAGAGGTGTCCCTTTTGAAGCCAGAATGGCTTTTCTTTGATACCTAATATAATGGATACAAGGTTCCTTGACCAACCATAGGTTCGCCCGAAAATCCTTAACTTTTACAAAGACATTCACAAGACGTTCTATTTTTCCATAGAAATAGATTCTTTCAAGAAAAACCCCAAGGGGTGTTGATCGTAAATGAGAGGATCGGTTACGTAGAAAGACGAAAACGGATTCGTATTCACATACATGAGAATTATATACGAATAAGAATAATCTTT------GATTTCTTTTTGAAAAAGAGGAACTGGCTTTCTTTGAAGTAATAAGACTACTCCAATTCAGAGTACAAATTGACTTATTATACTCCTGAATACGAAACCAAAGATACTGATATCTTAGCAGCATTCCGAGTAACTCCTCAACCTGGAGTTCCGCCTGAAGAAGCAGGGGCGGCAGTAGCTGCCGAATCTTCTACTGGTACATGGACAACTGTGTGGACCGACGGACTTACCAGCCTTGATCGTTACAAAGGACGATGCTACCACATAGAGCCCGTTCCTGGAGAAACCGATCAATATATCTGTTATGTAGCTTACCCGTTAGACCTTTTTGAAGAAGGTTCTGTTACGAATATGTTTACTTCCATTGTAGGAAATGTATTTGGATTCAAAGCCTTGCGTGCTCTACGTCTGGAAGATCTGCGAATTCCTCCTGCTTATATTAAAACTTTCCAAGGCCCGCCGCACGGGATCCAAGTTGAAAGAGATAAATTGAACAAGTACGGTCGTCCCCTGTTGGGATGTACTATTAAACCTAAATTGGGGTTATCTGCTAAAAACTACGGTAGGGCAGTTTATGAATGTCTTCGCGGTGGACTTGATTTTACCAAAGATGATGAGAACGTGAACTCCCAACCATTTATGCGTTGGAGAGATCGTTTCTTATTTTGTGCCGAAGCAATTTATACTAAGTGATAACTTTCAAATTCAGAGAAACCCTGGAATTAAGAAAAGGGGGCAATCCTGAGCCAAATCTTC----TTTTTTTGTTTTCAAAAACAAAGGTTC---------AAAAAAGGATAGGTGCAGAGACTCGATGGAAGCTGTTCTAACAAATGGAGTTGATTACGCTGATA-GAGGAATGAAACTTCAGAAAAGATGAAGGATAAACGTATCTATTATATACTAT-----------ATAAAATGATTGATTAATCATGGCCCAAATATGTATCTGTATTTTTGAATACAGATAAAGTGAAAAAATGTGTGTGAATTGATTCCAT----------------------------ATTGAAGAAAGAATATTAATTCATCAAATCATTCACTCCATAGT-CCGATAGATC-TTTTTAAAAAGATCTGATTAATCGGACGAGAATAAAGATAGAGTCCCATTCTACATGTCAATACCGGCAATAATGAAATTTTTAGTAAAAGGAAAATCCGTCGACTTTTAAAATCGTGAGGGTTCAAGTCCCTCTATCCCCCCCC---CAAAAAGCCTTAATTTGACTCCCAAAATA-TTTAT-CCCATTCCCCTTTTTCGTTATTCG-TTAGTAGTTCAAAATTCCTGA-TTTTTATTCTTTTTTG-GACAAATGTATTGCGGCATAAATGCCCTTCTCTTATCAC-----ATGTGATATAGAATACACATCCAAATTAAGCAAGGAATTCCTATTGGAATGATTCACAATCAATAACATTACTCATACTGAAACTTCGAAAGCCGTCTTTTTGAAGATACAAGAAATTACAGGACTTAGAGAAAACTTTGTAACCCCCC-----CTGGCCTTTTAATTGACATAGACCCCAGTTATCTAATAAAATGAGCGGAGGATGCTACAATT-GGGAATGGTCGGGATAGCTC
	PE_multicaulis_YWB2014102      TGTC-GAATCTTGTAAAAGCATACTGCGAACACGTTAAACCTTATTGGGACCGCGGGTCTTGGGGGAGACTCTTTGCCTGTGCCCAAATCTCGCACAGTGCGCGTCTTTTACGGGCGTGGTGCGGGCTAACGAACCCCGGCGTGGCATGCGCCAAGGAAAACTCACAGAAGCGTCGGCCTCCCATCGCCCCGTTTACGGTGTGCGTTGGGTGATCTGGCGTCTCTCTAATGTCATAACGACTCTCGGCAACGGATATCTCGGCTCTCGCATCGATGAAGAACGTAGCGAAATGCGATACTTGGTGTGAATTGCAGAATCCCGTGAACCATCGAGTCTTTGAACGCAAGTTGCGCCCGAAGCCATTCGGCCGAGGGCACGTCTGCCTGGGCGTCACGCATCTCGTCGCCTCTCCCACCCAC----------------GGGTGTTGGGGGCGGAAATTGGCCCCCCGTGAGCTTAGGTGCTCGGCCGGCCTAAATGTGAACYCGTGGCGACTCGCGTCACGACCAGTGGTGGTTGAATACTCAACTCTCGTGCTGTCGTGTCGTTTAGAGTGGTTGGTCGGGCTTTGTCGTAGACCCATCGGCGCGATCCTATCGCCCCTTTGAGAAAAATTTCTGCATATACACCCAAATCGGTCAATAATACTCGAATCCGATAAATCCGCCCGGACCGGCTTACTAATGGGATGCCCTAATACGTTACAAAATTTCGCTTTAGCCAATGACGCAATCAGAGGAATAATTGGAATAAAGGTATTGACTTTCTTAATAGCATTATTGATTAGAAATGAATTTTCTAACATTTGACTCCGTACCACTGAAGGGTTCATTCCCAGGTTTGAAAGATATCCTAAAAATGCAAAAGAATGATTGGATGATTGGTTTATATAAATCTTTCTTGGATAAAACCACAGCGAAAAATGCCATTGCCAAAAAGTGATAAGGTAATATTTCCATTTATTCATGAAAAGAGGTGTCCCTTTTGAAGCCAGAATGGCTTTTCTTTGATACCTAATATAATGGATACAAGGTTCCTTGACCAACCATAGGTTCGCCCGAAAATCCTTAACTTTTACAAAGACATTCACAAGACGTTCTATTTTTCCATAGAAATAGATTCTTTCAAGAAAAACCCCAAGGGGTGTTGATCGTAAATGAGAGGATCGGTTACGTAGAAAGACGAAAACGGATTCGTATTCACATACATGAGAATTATATACGAATAAGAATAATCTTT------GATTTCTTTTTGAAAAAGAGGAACTGGCTTTCTTTGAAGTAATAAGACTACTCCAATTCAGAGTACAAATTGACTTATTATACTCCTGAATACGAAACCAAAGATACTGATATCTTAGCAGCATTCCGAGTAACTCCTCAACCTGGAGTTCCGCCTGAAGAAGCAGGGGCGGCAGTAGCTGCCGAATCTTCTACTGGTACATGGACAACTGTGTGGACCGACGGACTTACCAGCCTTGATCGTTACAAAGGACGATGCTACCACATAGAGCCCGTTCCTGGAGAAACCGATCAATATATCTGTTATGTAGCTTACCCGTTAGACCTTTTTGAAGAAGGTTCTGTTACGAATATGTTTACTTCCATTGTAGGAAATGTATTTGGATTCAAAGCCTTGCGTGCTCTACGTCTGGAAGATCTGCGAATTCCTCCTGCTTATATTAAAACTTTCCAAGGCCCGCCGCACGGGATCCAAGTTGAAAGAGATAAATTGAACAAGTACGGTCGTCCCCTGTTGGGATGTACTATTAAACCTAAATTGGGGTTATCTGCTAAAAACTACGGTAGGGCAGTTTATGAATGTCTTCGCGGTGGACTTGATTTTACCAAAGATGATGAGAACGTGAACTCCCAACCATTTATGCGTTGGAGAGATCGTTTCTTATTTTGTGCCGAAGCAATTTA???????????AACTTTCAAATTCAGAGAAACCCTGGAATTAAGAAAAGGGGGCAATCCTGAGCCAAATCTTC----TTTTTTTGTTTTCAAAAACAAAGGTTC---------AAAAAAGGATAGGTGCAGAGACTCGATGGAAGCTGTTCTAACAAATGGAGTTGATTACGCTGATA-GAGGAATGAAACTTCAGAAAAGATGAAGGATAAACGTATCTATTATATACTAT-----------ATAAAATGATTGATTAATCATGGCCCAAATATGTATCTGTATTTTTGAATACAGATAAAGTGAAAAAATGTGTGTGAATTGATTCCAT----------------------------ATTGAAGAAAGAATATTAATTCATCAAATCATTCACTCCATAGTCCCGATAGATCTTTTTTAAAAAGATCTGATTAATCGGACGAGAATAAAGATAGAGTCCCATTCTACATGTCAATACCGGCAATAATGAAATTTTTAGTAAAAGGAAAATCCGTCGACTTTTAAAATCGTGAGGGTTCAAGTCCCTCTATCCCCCCCC---CAAAAAGCCTTAATTTGACTCCCAAAATA-TTTAT-CCCATTCCCCTTTTTCGTTATTCG-TTAGTAGTTCAAAATTCCTGA-TTTTTATTCTTTTTTG-GACAAATGTATTGCGGCATAAATGCCCTTCTCTTATCAC-----ATGTGATATAGAATACACATCCAAATTAAGCAAGGAATTCCTATTGGAATGATTCACAATCAATAACATTACTCATACTGAAACTTCGAAAGCCGTCTTTTTGAAGATACAAGAAATTACAGGACTTAGAGAAAACTTTGTAACCCCCC-----CTGGCCTTTTAAT??????????????????????????????????????????????????????????????????????

;


END;


[BIC model]

begin mrbayes;

log start filename=P_multicaulis_ALL_BI-BIC.out replace;

	CHARSET ITS = 1-619;
	CHARSET matK = 620-1318;
	CHARSET rbcL = 1319-1942;
	CHARSET trnLF = 1943-2886;

partition favored=4:ITS,matK,rbcL,trnLF;
set partition = favored;

unlink revmat=(all) tratio=(all) statefreq=(all) shape=(all);

lset applyto=(1) nst=6 rates=gamma; 
prset applyto=(1) statefreqpr=fixed(0.1896,0.2946,0.2917,0.2241) revmat=fixed(0.8178,1.4432,1.6550,0.1222,2.9003,1.0000) shapepr=fixed(0.2670) pinvar=fixed(0.000);
[ITS Model = GTR+G]

lset applyto=(2) nst=2 rates=equal; 
prset applyto=(2) statefreqpr=fixed(0.3563,0.1770,0.1753,0.2914) tratio=fixed(1.9354) pinvar=fixed(0.0000);
[matK, Model=HKY ]

lset applyto=(3) nst=1 rates=equal; 
prset applyto=(3) statefreqpr=fixed(equal) pinvar=fixed(0.5790);
[rbcL, Model = JC]

lset applyto=(4) nst=6 rates=gamma; 
prset applyto=(4) statefreqpr=fixed(0.3590,0.1745,0.1646,0.3019) revmat=fixed(1.0000,1.3070,0.3559,0.3559,1.3070,1.0000) shapepr=fixed(0.2010) pinvar=fixed(0.0000);
[trnL-F model=TPM1uf+G]

outgroup PE_axillaris_YWB2014097;

mcmc ngen=10000000 relburnin=yes burninfrac=0.25 printfreq=1000 samplefreq=1000 nchains=4 savebrlens=yes;
sump burnin=2000;
sumt burnin=2000;
log stop;

end;
